# Supplementary material for: 3-[(3S)-3-Ethyl-1-methyl­azepan-3-yl]phenyl N-(4-fluoro­phen­yl)carbamate
Source: Acta Crystallogr Sect E Struct Rep Online. 2010 Jun 26;66(Pt 7):o1822. doi: 10.1107/S1600536810024396 (PMC3007005; doi:10.1107/S1600536810024396)
Supplement: Supplementary file 1 [file e-66-o1822-sup1.cif]

##############################################################################
###                                                                        ###
###        Electronic paper (Acta Crystallographica Section E)             ###
###                                                                        ###
##############################################################################
#                                                                            #
# This CIF contains the data in a paper accepted for publication in Acta     #
# Crystallographica Section E. It conforms to the requirements of Notes      #
# for Authors for Section E, and has been peer reviewed under the auspices   #
# of the IUCr Commission on Journals.                                        #
#                                                                            #
# Full details of the Crystallographic Information File format               #
# are given in the paper "The Crystallographic Information File (CIF):       #
# a New Standard Archive File for Crystallography" by S. R. Hall, F. H.      #
# Allen and I. D. Brown [Acta Cryst. (1991), A47, 655-685].                  #
#                                                                            #
# The current version of the core CIF dictionary is obtainable from          #
# ftp://ftp.iucr.org/pub/cif_core.dic. The current version number is 2.4.    #
#                                                                            #
# Software is freely available for graphical display of the structure(s) in  #
# this CIF.  For information consult the CIF home page http://www.iucr.org/  #
# cif/home.html                                                              #
#                                                                            #
# This file may be used for bona fide research purposes within the           #
# scientific community so long as proper attribution is given to the journal # 
# article from which it was obtained.                                        #
#                                                                            #
##############################################################################
                                             
data_I
_audit_creation_method     SHELXL97
_chemical_name_systematic
;
3-[(3<i>S</i>)-3-Ethyl-1-methylazepan-3-yl]phenyl
<i>N</i>-(4-fluorophenyl)carbamate
;
_chemical_name_common     ?
_chemical_formula_moiety     'C22 H27 F N2 O2'
_chemical_formula_sum     'C22 H27 F N2 O2'
_chemical_formula_iupac     'C22 H27 F N2 O2'
_chemical_formula_weight     370.46
_chemical_melting_point     ?
_symmetry_cell_setting     monoclinic
_symmetry_space_group_name_H-M     'P 21'
_symmetry_space_group_name_hall     'P 2yb'
loop_
    _symmetry_equiv_pos_as_xyz
    'x, y, z'
    '-x, y+1/2, -z'
_cell_length_a     11.3836(17)
_cell_length_b     9.7368(15)
_cell_length_c     19.008(3)
_cell_angle_alpha     90.00
_cell_angle_beta     105.564(3)
_cell_angle_gamma     90.00
_cell_volume     2029.6(5)
_cell_formula_units_Z     4
_cell_measurement_reflns_used     1695
_cell_measurement_theta_min     4.449
_cell_measurement_theta_max     41.359
_cell_measurement_temperature     295(2)
_exptl_crystal_description     'prism'
_exptl_crystal_colour     'colourless'
_exptl_crystal_size_max     0.302
_exptl_crystal_size_mid     0.278
_exptl_crystal_size_min     0.211
_exptl_crystal_density_diffrn     1.212
_exptl_crystal_density_meas     ?
_exptl_crystal_density_method     'not measured'
_exptl_crystal_F_000     792
_exptl_absorpt_coefficient_mu     0.084
_exptl_absorpt_correction_type     multi-scan
_exptl_absorpt_process_details     '(<i>SADABS</i>; Sheldrick, 1996)'
_exptl_absorpt_correction_T_min     0.5647
_exptl_absorpt_correction_T_max     1.0000
_exptl_special_details
;
;
_diffrn_ambient_temperature     295(2)
_diffrn_radiation_type     MoK\a
_diffrn_radiation_wavelength     0.71073
_diffrn_radiation_source     'fine--focus sealed tube'
_diffrn_radiation_monochromator     'graphite'
_diffrn_measurement_device_type     'Bruker SMART CCD area-detector'
_diffrn_measurement_method     '\f and \w scans'
_diffrn_detector_area_resol_mean     ?
_diffrn_reflns_number     10768
_diffrn_reflns_av_R_equivalents     0.0921
_diffrn_reflns_av_sigmaI/netI     0.1214
_diffrn_reflns_theta_min     1.86
_diffrn_reflns_theta_max     25.50
_diffrn_reflns_theta_full     25.50
_diffrn_measured_fraction_theta_max     0.997
_diffrn_measured_fraction_theta_full     0.997
_diffrn_reflns_limit_h_min     -13
_diffrn_reflns_limit_h_max     10
_diffrn_reflns_limit_k_min     -11
_diffrn_reflns_limit_k_max     11
_diffrn_reflns_limit_l_min     -23
_diffrn_reflns_limit_l_max     22
_diffrn_standards_number     ?
_diffrn_standards_interval_count     ?
_diffrn_standards_interval_time     ?
_diffrn_standards_decay_%     ?
_refine_special_details
;
 Refinement of <i>F</i>^2^ against ALL reflections. The weighted
 <i>R</i>--factor <i>wR</i> and goodness of fit <i>S</i> are based on
 <i>F</i>^2^, conventional <i>R</i>--factors <i>R</i> are based on <i>F</i>,
 with <i>F</i> set to zero for negative <i>F</i>^2^. The threshold expression
 of <i>F</i>^2^ > \s(<i>F</i>^2^) is used only for calculating
 <i>R</i>--factors(gt) <i>etc</i>. and is not relevant to the choice of
 reflections for refinement. <i>R</i>--factors based on <i>F</i>^2^ are
 statistically about twice as large as those based on <i>F</i>, and
 <i>R</i>--factors based on ALL data will be even larger.
;
_reflns_number_total     7172
_reflns_number_gt     3625
_reflns_threshold_expression     I>2\s(I)
_refine_ls_structure_factor_coef     Fsqd
_refine_ls_matrix_type     full
_refine_ls_R_factor_all     0.1135
_refine_ls_R_factor_gt     0.0578
_refine_ls_wR_factor_gt     0.1141
_refine_ls_wR_factor_ref     0.1340
_refine_ls_goodness_of_fit_ref     0.833
_refine_ls_restrained_S_all     0.833
_refine_ls_number_reflns     7172
_refine_ls_number_parameters     437
_refine_ls_number_restraints     1
_refine_ls_hydrogen_treatment     constr
_refine_ls_weighting_scheme     calc
_refine_ls_weighting_details
                 'calc w=1/[\s^2^(Fo^2^)+(0.0436P)^2^] where P=(Fo^2^+2Fc^2^)/3'
_atom_sites_solution_hydrogens     geom
_atom_sites_solution_primary     direct
_atom_sites_solution_secondary     difmap
_refine_ls_shift/su_max     0.041
_refine_ls_shift/su_mean     0.008
_refine_diff_density_max     0.258
_refine_diff_density_min     -0.196
_refine_ls_extinction_method     'none'
_refine_ls_extinction_coef     ?
_refine_ls_abs_structure_Flack     ?
loop_
    _atom_type_symbol
    _atom_type_description
    _atom_type_scat_dispersion_real
    _atom_type_scat_dispersion_imag
    _atom_type_scat_source
    'C' 'C' 0.0033 0.0016
                         'International Tables Vol C Tables 4.2.6.8 and 6.1.1.4'
    'H' 'H' 0.0000 0.0000
                         'International Tables Vol C Tables 4.2.6.8 and 6.1.1.4'
    'N' 'N' 0.0061 0.0033
                         'International Tables Vol C Tables 4.2.6.8 and 6.1.1.4'
    'O' 'O' 0.0106 0.0060
                         'International Tables Vol C Tables 4.2.6.8 and 6.1.1.4'
    'F' 'F' 0.0171 0.0103
                         'International Tables Vol C Tables 4.2.6.8 and 6.1.1.4'
_computing_data_collection     '<i>SMART</i> (Bruker, 2001)'
_computing_cell_refinement     '<i>SAINT</i> (Bruker, 2001)'
_computing_data_reduction     '<i>SAINT</i> (Bruker, 2001)'
_computing_structure_solution     '<i>SHELXS97</i> (Sheldrick, 2008)'
_computing_structure_refinement     '<i>SHELXL97</i> (Sheldrick, 2008)'
_computing_molecular_graphics     '<i>SHELXTL</i> (Sheldrick, 2008)'
_computing_publication_material     '<i>SHELXTL</i> (Sheldrick, 2008)'
loop_
    _atom_site_type_symbol
    _atom_site_label
    _atom_site_fract_x
    _atom_site_fract_y
    _atom_site_fract_z
    _atom_site_U_iso_or_equiv
    _atom_site_adp_type
    _atom_site_calc_flag
    _atom_site_refinement_flags
    _atom_site_occupancy
    _atom_site_disorder_assembly
    _atom_site_disorder_group
    F F1 0.0700(2) 0.6112(3) 0.22631(14) 0.0913(10) Uani d . 1 . .
    F F2 0.0725(2) 0.3412(3) -0.27982(14) 0.0860(10) Uani d . 1 . .
    N N1 0.4300(3) 0.4547(4) 0.46958(18) 0.0523(10) Uani d . 1 . .
    H H1 0.4384 0.3671 0.4741 0.063 Uiso calc R 1 . .
    N N2 0.7713(4) 0.3080(5) 0.9169(2) 0.0838(12) Uani d . 1 . .
    N N3 0.4376(3) 0.4940(4) -0.03739(18) 0.0496(10) Uani d . 1 . .
    H H3A 0.4511 0.5810 -0.0344 0.060 Uiso calc R 1 . .
    N N4 0.8545(5) 0.6054(5) 0.4366(2) 0.0949(15) Uani d . 1 . .
    O O1 0.5086(3) 0.6544(3) 0.52648(15) 0.0577(8) Uani d . 1 . .
    O O2 0.5776(3) 0.4446(3) 0.57009(16) 0.0688(10) Uani d . 1 . .
    O O3 0.5055(3) 0.2960(3) 0.02499(16) 0.0618(9) Uani d . 1 . .
    O O4 0.5764(3) 0.5055(3) 0.06587(15) 0.0621(9) Uani d . 1 . .
    C C1 0.5050(4) 0.5303(5) 0.5213(2) 0.0454(12) Uani d . 1 . .
    C C2 0.3388(2) 0.5017(3) 0.40860(12) 0.0481(11) Uani d G 1 . .
    C C3 0.2979(2) 0.4082(2) 0.35204(15) 0.0642(14) Uani d G 1 . .
    H H3 0.3315 0.3206 0.3555 0.077 Uiso calc R 1 . .
    C C4 0.2069(3) 0.4458(3) 0.29030(13) 0.0732(15) Uani d G 1 . .
    H H4 0.1796 0.3832 0.2525 0.088 Uiso calc R 1 . .
    C C5 0.1568(2) 0.5767(3) 0.28511(13) 0.0612(13) Uani d G 1 . .
    C C6 0.1976(3) 0.6702(3) 0.34168(17) 0.0723(15) Uani d G 1 . .
    H H6 0.1641 0.7578 0.3382 0.087 Uiso calc R 1 . .
    C C7 0.2887(3) 0.6327(2) 0.40342(14) 0.0677(14) Uani d G 1 . .
    H H7 0.3160 0.6952 0.4413 0.081 Uiso calc R 1 . .
    C C8 0.6717(2) 0.5014(3) 0.62384(13) 0.0554(13) Uani d G 1 . .
    C C9 0.6660(2) 0.4941(3) 0.69589(15) 0.0533(12) Uani d G 1 . .
    H H9 0.5959 0.4616 0.7065 0.064 Uiso calc R 1 . .
    C C10 0.7652(2) 0.5355(3) 0.75212(11) 0.0478(11) Uani d G 1 . .
    C C11 0.8701(2) 0.5841(3) 0.73631(12) 0.0537(12) Uani d G 1 . .
    H H11 0.9365 0.6117 0.7739 0.064 Uiso calc R 1 . .
    C C12 0.8758(2) 0.5913(3) 0.66426(14) 0.0598(12) Uani d G 1 . .
    H H12 0.9460 0.6238 0.6537 0.072 Uiso calc R 1 . .
    C C13 0.7766(3) 0.5500(3) 0.60803(11) 0.0590(13) Uani d G 1 . .
    H H13 0.7804 0.5548 0.5598 0.071 Uiso calc R 1 . .
    C C14 0.7592(4) 0.5133(5) 0.8317(2) 0.0515(12) Uani d . 1 . .
    C C15 0.8710(3) 0.5714(5) 0.8876(2) 0.0607(11) Uani d . 1 . .
    H H15A 0.8906 0.6596 0.8699 0.073 Uiso calc R 1 . .
    H H15B 0.8489 0.5881 0.9327 0.073 Uiso calc R 1 . .
    C C16 0.9848(4) 0.4843(5) 0.9051(2) 0.0815(14) Uani d . 1 . .
    H H16A 1.0556 0.5437 0.9191 0.098 Uiso calc R 1 . .
    H H16B 0.9888 0.4345 0.8616 0.098 Uiso calc R 1 . .
    C C17 0.9890(5) 0.3816(7) 0.9667(3) 0.106(2) Uani d . 1 . .
    H H17A 1.0702 0.3424 0.9819 0.128 Uiso calc R 1 . .
    H H17B 0.9753 0.4311 1.0081 0.128 Uiso calc R 1 . .
    C C18 0.8995(6) 0.2677(7) 0.9479(3) 0.110(2) Uani d . 1 . .
    H H18A 0.9232 0.2080 0.9133 0.132 Uiso calc R 1 . .
    H H18B 0.9047 0.2144 0.9918 0.132 Uiso calc R 1 . .
    C C19 0.7500(4) 0.3574(4) 0.8414(2) 0.0680(12) Uani d . 1 . .
    H H19A 0.6693 0.3279 0.8140 0.082 Uiso calc R 1 . .
    H H19B 0.8084 0.3130 0.8199 0.082 Uiso calc R 1 . .
    C C20 0.6444(4) 0.5822(5) 0.8442(2) 0.0762(13) Uani d . 1 . .
    H H20A 0.5734 0.5419 0.8105 0.091 Uiso calc R 1 . .
    H H20B 0.6403 0.5600 0.8933 0.091 Uiso calc R 1 . .
    C C21 0.6361(5) 0.7371(6) 0.8352(3) 0.102(2) Uani d . 1 . .
    H H21A 0.7019 0.7795 0.8711 0.153 Uiso calc R 1 . .
    H H21B 0.5597 0.7686 0.8416 0.153 Uiso calc R 1 . .
    H H21C 0.6415 0.7613 0.7872 0.153 Uiso calc R 1 . .
    C C22 0.6905(6) 0.1909(6) 0.9190(3) 0.134(3) Uani d . 1 . .
    H H22A 0.6071 0.2201 0.9027 0.200 Uiso calc R 1 . .
    H H22B 0.7070 0.1568 0.9681 0.200 Uiso calc R 1 . .
    H H22C 0.7048 0.1193 0.8875 0.200 Uiso calc R 1 . .
    C C23 0.5058(4) 0.4166(5) 0.0171(2) 0.0467(12) Uani d . 1 . .
    C C24 0.34645(13) 0.44849(16) -0.09893(8) 0.0438(11) Uani d G 1 . .
    C C25 0.30502(17) 0.54244(19) -0.15519(9) 0.0586(13) Uani d G 1 . .
    H H25 0.3389 0.6299 -0.1517 0.070 Uiso calc R 1 . .
    C C26 0.21302(16) 0.5056(2) -0.21660(9) 0.0610(13) Uani d G 1 . .
    H H26 0.1853 0.5685 -0.2542 0.073 Uiso calc R 1 . .
    C C27 0.16244(15) 0.3748(2) -0.22176(9) 0.0600(13) Uani d G 1 . .
    C C28 0.20387(17) 0.2809(2) -0.16550(10) 0.0635(13) Uani d G 1 . .
    H H28 0.1700 0.1934 -0.1689 0.076 Uiso calc R 1 . .
    C C29 0.29587(14) 0.31772(18) -0.10409(9) 0.0564(13) Uani d G 1 . .
    H H29 0.3236 0.2549 -0.0664 0.068 Uiso calc R 1 . .
    C C30 0.66943(14) 0.45063(17) 0.12176(8) 0.0514(12) Uani d G 1 . .
    C C31 0.65863(16) 0.4641(2) 0.19300(8) 0.0484(11) Uani d G 1 . .
    H H31 0.5869 0.4986 0.2007 0.058 Uiso calc R 1 . .
    C C32 0.75469(17) 0.4260(3) 0.25286(8) 0.0482(11) Uani d G 1 . .
    C C33 0.85861(16) 0.3738(2) 0.23791(9) 0.0550(12) Uani d G 1 . .
    H H33 0.9244 0.3477 0.2763 0.066 Uiso calc R 1 . .
    C C34 0.86610(14) 0.3595(3) 0.16610(10) 0.0638(14) Uani d G 1 . .
    H H34 0.9366 0.3235 0.1574 0.077 Uiso calc R 1 . .
    C C35 0.77123(13) 0.3978(2) 0.10837(9) 0.0619(14) Uani d G 1 . .
    H H35 0.7767 0.3877 0.0607 0.074 Uiso calc R 1 . .
    C C36 0.7499(4) 0.4493(5) 0.3320(2) 0.0539(12) Uani d . 1 . .
    C C37 0.6310(4) 0.5130(5) 0.3376(2) 0.0749(14) Uani d . 1 . .
    H H37A 0.5644 0.4675 0.3027 0.090 Uiso calc R 1 . .
    H H37B 0.6218 0.4940 0.3859 0.090 Uiso calc R 1 . .
    C C38 0.6175(5) 0.6667(6) 0.3245(3) 0.1006(18) Uani d . 1 . .
    H H38A 0.5319 0.6890 0.3051 0.121 Uiso calc R 1 . .
    H H38B 0.6595 0.6931 0.2884 0.121 Uiso calc R 1 . .
    C C39 0.6695(7) 0.7485(7) 0.3945(4) 0.131(3) Uani d . 1 . .
    H H39A 0.6449 0.8436 0.3850 0.157 Uiso calc R 1 . .
    H H39B 0.6320 0.7148 0.4313 0.157 Uiso calc R 1 . .
    C C40 0.8052(7) 0.7452(8) 0.4260(3) 0.130(3) Uani d . 1 . .
    H H40A 0.8434 0.7944 0.3937 0.156 Uiso calc R 1 . .
    H H40B 0.8258 0.7924 0.4727 0.156 Uiso calc R 1 . .
    C C41 0.8602(4) 0.5406(5) 0.3668(2) 0.0755(14) Uani d . 1 . .
    H H41A 0.9337 0.4855 0.3757 0.091 Uiso calc R 1 . .
    H H41B 0.8660 0.6123 0.3325 0.091 Uiso calc R 1 . .
    C C42 0.7673(4) 0.3108(5) 0.3736(2) 0.0724(13) Uani d . 1 . .
    H H42A 0.8410 0.2676 0.3679 0.087 Uiso calc R 1 . .
    H H42B 0.7796 0.3296 0.4252 0.087 Uiso calc R 1 . .
    C C43 0.6628(5) 0.2097(6) 0.3495(3) 0.0982(18) Uani d . 1 . .
    H H43A 0.5914 0.2466 0.3602 0.147 Uiso calc R 1 . .
    H H43B 0.6845 0.1245 0.3751 0.147 Uiso calc R 1 . .
    H H43C 0.6465 0.1941 0.2979 0.147 Uiso calc R 1 . .
    C C44 0.9806(6) 0.6096(9) 0.4861(3) 0.158(4) Uani d . 1 . .
    H H44A 1.0120 0.5178 0.4946 0.236 Uiso calc R 1 . .
    H H44B 0.9791 0.6510 0.5317 0.236 Uiso calc R 1 . .
    H H44C 1.0320 0.6627 0.4637 0.236 Uiso calc R 1 . .
loop_
    _atom_site_aniso_label
    _atom_site_aniso_U_11
    _atom_site_aniso_U_22
    _atom_site_aniso_U_33
    _atom_site_aniso_U_12
    _atom_site_aniso_U_13
    _atom_site_aniso_U_23
    F1 0.0796(19) 0.085(2) 0.082(2) -0.0066(17) -0.0250(16) 0.0215(17)
    F2 0.0722(18) 0.099(3) 0.0657(17) 0.0042(17) -0.0175(14) -0.0239(17)
    N1 0.067(3) 0.035(2) 0.047(2) -0.005(2) 0.0016(19) 0.0007(19)
    N2 0.120(4) 0.083(3) 0.060(3) -0.004(3) 0.045(2) 0.011(2)
    N3 0.059(2) 0.041(2) 0.043(2) -0.0008(19) 0.0033(18) -0.0024(19)
    N4 0.138(4) 0.102(4) 0.057(3) -0.050(3) 0.046(3) -0.032(3)
    O1 0.067(2) 0.044(2) 0.0513(19) -0.0015(17) -0.0030(15) -0.0011(17)
    O2 0.080(2) 0.050(2) 0.056(2) -0.0115(19) -0.0161(17) 0.0050(18)
    O3 0.077(2) 0.035(2) 0.066(2) -0.0006(18) 0.0044(17) 0.0030(17)
    O4 0.080(2) 0.038(2) 0.0494(19) 0.0007(18) -0.0150(16) 0.0000(17)
    C1 0.055(3) 0.036(3) 0.043(3) 0.002(3) 0.011(2) 0.007(2)
    C2 0.050(3) 0.043(3) 0.049(3) -0.005(2) 0.010(2) 0.003(2)
    C3 0.065(3) 0.056(3) 0.059(3) 0.010(3) -0.005(2) -0.007(3)
    C4 0.076(4) 0.076(4) 0.055(3) -0.001(3) -0.005(3) -0.018(3)
    C5 0.053(3) 0.068(4) 0.049(3) -0.012(3) -0.010(2) 0.019(3)
    C6 0.068(3) 0.058(4) 0.072(3) -0.001(3) -0.014(3) 0.007(3)
    C7 0.073(3) 0.052(4) 0.069(3) 0.000(3) 0.003(3) -0.006(3)
    C8 0.060(3) 0.043(3) 0.055(3) -0.005(2) 0.001(3) 0.010(3)
    C9 0.050(3) 0.057(3) 0.053(3) -0.007(2) 0.013(2) 0.007(2)
    C10 0.056(3) 0.043(3) 0.047(3) 0.005(2) 0.016(2) 0.002(2)
    C11 0.056(3) 0.060(3) 0.045(3) -0.008(2) 0.015(2) 0.007(2)
    C12 0.055(3) 0.073(3) 0.050(3) -0.007(3) 0.013(2) 0.008(3)
    C13 0.078(3) 0.056(3) 0.044(3) 0.003(3) 0.017(3) 0.005(2)
    C14 0.050(3) 0.055(3) 0.053(3) -0.006(2) 0.019(2) -0.005(2)
    C15 0.067(3) 0.078(3) 0.040(2) -0.006(3) 0.019(2) -0.006(2)
    C16 0.076(3) 0.117(4) 0.053(3) 0.004(3) 0.019(2) 0.008(3)
    C17 0.109(5) 0.149(6) 0.063(4) 0.036(4) 0.026(3) 0.026(4)
    C18 0.175(7) 0.102(5) 0.066(4) 0.043(5) 0.054(4) 0.034(4)
    C19 0.090(3) 0.067(3) 0.048(3) -0.005(3) 0.020(2) 0.003(2)
    C20 0.067(3) 0.098(4) 0.071(3) 0.000(3) 0.033(2) -0.002(3)
    C21 0.120(4) 0.103(5) 0.095(4) 0.043(4) 0.050(3) 0.003(4)
    C22 0.229(7) 0.078(4) 0.131(5) -0.041(5) 0.113(5) -0.002(4)
    C23 0.057(3) 0.038(3) 0.041(3) 0.004(3) 0.006(2) 0.002(2)
    C24 0.049(3) 0.035(3) 0.045(2) 0.003(2) 0.008(2) -0.003(2)
    C25 0.065(3) 0.053(3) 0.053(3) 0.005(3) 0.007(2) 0.006(2)
    C26 0.060(3) 0.073(4) 0.043(3) 0.008(3) 0.003(2) 0.009(3)
    C27 0.048(3) 0.062(4) 0.068(3) 0.006(3) 0.012(3) -0.005(3)
    C28 0.059(3) 0.045(3) 0.080(4) -0.005(3) 0.007(3) -0.007(3)
    C29 0.063(3) 0.044(3) 0.052(3) 0.003(3) -0.002(2) 0.005(2)
    C30 0.065(3) 0.038(3) 0.046(3) -0.003(2) 0.007(2) 0.004(2)
    C31 0.048(3) 0.045(3) 0.050(3) -0.003(2) 0.010(2) -0.001(2)
    C32 0.049(3) 0.047(3) 0.046(3) 0.002(2) 0.009(2) 0.002(2)
    C33 0.045(3) 0.067(3) 0.047(3) 0.008(2) 0.001(2) 0.007(2)
    C34 0.062(3) 0.078(4) 0.058(3) 0.010(3) 0.028(2) -0.013(3)
    C35 0.081(4) 0.064(4) 0.039(3) 0.000(3) 0.013(2) -0.010(2)
    C36 0.068(3) 0.060(3) 0.040(2) -0.007(3) 0.024(2) -0.003(2)
    C37 0.099(4) 0.076(4) 0.062(3) 0.005(3) 0.044(3) 0.005(3)
    C38 0.143(5) 0.090(4) 0.094(4) 0.038(4) 0.074(4) 0.013(3)
    C39 0.238(8) 0.078(5) 0.111(6) 0.005(6) 0.107(6) -0.015(4)
    C40 0.232(9) 0.095(6) 0.086(5) -0.071(6) 0.084(6) -0.046(4)
    C41 0.094(4) 0.093(4) 0.045(3) -0.018(3) 0.028(2) -0.017(2)
    C42 0.096(4) 0.074(3) 0.052(3) 0.011(3) 0.028(2) 0.008(2)
    C43 0.141(5) 0.070(4) 0.101(4) -0.017(4) 0.062(4) 0.010(3)
    C44 0.137(5) 0.272(11) 0.069(4) -0.103(6) 0.036(4) -0.063(5)
_geom_special_details
;
 All s.u.'s (except the s.u. in the dihedral angle between two l.s. planes)
 are estimated using the full covariance matrix. The cell s.u.'s are taken
 into account individually in the estimation of s.u.'s in distances, angles
 and torsion angles; correlations between s.u.'s in cell parameters are only
 used when they are defined by crystal symmetry. An approximate (isotropic)
 treatment of cell s.u.'s is used for estimating s.u.'s involving l.s. planes.
;
loop_
    _geom_bond_atom_site_label_1
    _geom_bond_atom_site_label_2
    _geom_bond_site_symmetry_2
    _geom_bond_distance
    _geom_bond_publ_flag
    F1 C5 . 1.321(3) ?
    F2 C27 . 1.329(3) ?
    N1 C1 . 1.336(5) ?
    N1 C2 . 1.409(4) ?
    N1 H1 . 0.8600 ?
    N2 C19 . 1.469(5) ?
    N2 C22 . 1.472(6) ?
    N2 C18 . 1.472(6) ?
    N3 C23 . 1.346(5) ?
    N3 C24 . 1.411(4) ?
    N3 H3A . 0.8600 ?
    N4 C40 . 1.465(8) ?
    N4 C41 . 1.485(5) ?
    N4 C44 . 1.491(7) ?
    O1 C1 . 1.213(5) ?
    O2 C1 . 1.353(5) ?
    O2 C8 . 1.382(3) ?
    O3 C23 . 1.184(5) ?
    O4 C23 . 1.361(5) ?
    O4 C30 . 1.390(3) ?
    C2 C3 . 1.3900 ?
    C2 C7 . 1.3900 ?
    C3 C4 . 1.3900 ?
    C3 H3 . 0.9300 ?
    C4 C5 . 1.3900 ?
    C4 H4 . 0.9300 ?
    C5 C6 . 1.3900 ?
    C6 C7 . 1.3900 ?
    C6 H6 . 0.9300 ?
    C7 H7 . 0.9300 ?
    C8 C9 . 1.3900 ?
    C8 C13 . 1.3900 ?
    C9 C10 . 1.3900 ?
    C9 H9 . 0.9300 ?
    C10 C11 . 1.3900 ?
    C10 C14 . 1.548(4) ?
    C11 C12 . 1.3900 ?
    C11 H11 . 0.9300 ?
    C12 C13 . 1.3900 ?
    C12 H12 . 0.9300 ?
    C13 H13 . 0.9300 ?
    C14 C15 . 1.531(5) ?
    C14 C19 . 1.537(6) ?
    C14 C20 . 1.543(5) ?
    C15 C16 . 1.509(5) ?
    C15 H15A . 0.9700 ?
    C15 H15B . 0.9700 ?
    C16 C17 . 1.530(7) ?
    C16 H16A . 0.9700 ?
    C16 H16B . 0.9700 ?
    C17 C18 . 1.483(8) ?
    C17 H17A . 0.9700 ?
    C17 H17B . 0.9700 ?
    C18 H18A . 0.9700 ?
    C18 H18B . 0.9700 ?
    C19 H19A . 0.9700 ?
    C19 H19B . 0.9700 ?
    C20 C21 . 1.518(7) ?
    C20 H20A . 0.9700 ?
    C20 H20B . 0.9700 ?
    C21 H21A . 0.9600 ?
    C21 H21B . 0.9600 ?
    C21 H21C . 0.9600 ?
    C22 H22A . 0.9600 ?
    C22 H22B . 0.9600 ?
    C22 H22C . 0.9600 ?
    C24 C25 . 1.3900 ?
    C24 C29 . 1.3900 ?
    C25 C26 . 1.3900 ?
    C25 H25 . 0.9300 ?
    C26 C27 . 1.3900 ?
    C26 H26 . 0.9300 ?
    C27 C28 . 1.3900 ?
    C28 C29 . 1.3900 ?
    C28 H28 . 0.9300 ?
    C29 H29 . 0.9300 ?
    C30 C35 . 1.3530 ?
    C30 C31 . 1.3982 ?
    C31 C32 . 1.3999 ?
    C31 H31 . 0.9300 ?
    C32 C33 . 1.3855 ?
    C32 C36 . 1.537(4) ?
    C33 C34 . 1.3974 ?
    C33 H33 . 0.9300 ?
    C34 C35 . 1.3688 ?
    C34 H34 . 0.9300 ?
    C35 H35 . 0.9300 ?
    C36 C37 . 1.519(6) ?
    C36 C41 . 1.536(6) ?
    C36 C42 . 1.549(6) ?
    C37 C38 . 1.518(6) ?
    C37 H37A . 0.9700 ?
    C37 H37B . 0.9700 ?
    C38 C39 . 1.527(7) ?
    C38 H38A . 0.9700 ?
    C38 H38B . 0.9700 ?
    C39 C40 . 1.500(8) ?
    C39 H39A . 0.9700 ?
    C39 H39B . 0.9700 ?
    C40 H40A . 0.9700 ?
    C40 H40B . 0.9700 ?
    C41 H41A . 0.9700 ?
    C41 H41B . 0.9700 ?
    C42 C43 . 1.517(6) ?
    C42 H42A . 0.9700 ?
    C42 H42B . 0.9700 ?
    C43 H43A . 0.9600 ?
    C43 H43B . 0.9600 ?
    C43 H43C . 0.9600 ?
    C44 H44A . 0.9600 ?
    C44 H44B . 0.9600 ?
    C44 H44C . 0.9600 ?
loop_
    _geom_angle_atom_site_label_1
    _geom_angle_atom_site_label_2
    _geom_angle_atom_site_label_3
    _geom_angle_site_symmetry_1
    _geom_angle_site_symmetry_3
    _geom_angle
    _geom_angle_publ_flag
    C1 N1 C2 . . 127.6(4) ?
    C1 N1 H1 . . 116.2 ?
    C2 N1 H1 . . 116.2 ?
    C19 N2 C22 . . 109.8(4) ?
    C19 N2 C18 . . 111.4(4) ?
    C22 N2 C18 . . 110.0(5) ?
    C23 N3 C24 . . 127.4(4) ?
    C23 N3 H3A . . 116.3 ?
    C24 N3 H3A . . 116.3 ?
    C40 N4 C41 . . 112.3(5) ?
    C40 N4 C44 . . 109.2(5) ?
    C41 N4 C44 . . 108.0(5) ?
    C1 O2 C8 . . 118.0(3) ?
    C23 O4 C30 . . 117.7(3) ?
    O1 C1 N1 . . 127.6(4) ?
    O1 C1 O2 . . 123.9(5) ?
    N1 C1 O2 . . 108.5(4) ?
    C3 C2 C7 . . 120.0 ?
    C3 C2 N1 . . 116.3(2) ?
    C7 C2 N1 . . 123.6(2) ?
    C2 C3 C4 . . 120.0 ?
    C2 C3 H3 . . 120.0 ?
    C4 C3 H3 . . 120.0 ?
    C5 C4 C3 . . 120.0 ?
    C5 C4 H4 . . 120.0 ?
    C3 C4 H4 . . 120.0 ?
    F1 C5 C6 . . 120.5(3) ?
    F1 C5 C4 . . 119.5(3) ?
    C6 C5 C4 . . 120.0 ?
    C7 C6 C5 . . 120.0 ?
    C7 C6 H6 . . 120.0 ?
    C5 C6 H6 . . 120.0 ?
    C6 C7 C2 . . 120.0 ?
    C6 C7 H7 . . 120.0 ?
    C2 C7 H7 . . 120.0 ?
    O2 C8 C9 . . 118.5(2) ?
    O2 C8 C13 . . 121.1(2) ?
    C9 C8 C13 . . 120.0 ?
    C8 C9 C10 . . 120.0 ?
    C8 C9 H9 . . 120.0 ?
    C10 C9 H9 . . 120.0 ?
    C9 C10 C11 . . 120.0 ?
    C9 C10 C14 . . 118.1(2) ?
    C11 C10 C14 . . 121.7(2) ?
    C12 C11 C10 . . 120.0 ?
    C12 C11 H11 . . 120.0 ?
    C10 C11 H11 . . 120.0 ?
    C11 C12 C13 . . 120.0 ?
    C11 C12 H12 . . 120.0 ?
    C13 C12 H12 . . 120.0 ?
    C12 C13 C8 . . 120.0 ?
    C12 C13 H13 . . 120.0 ?
    C8 C13 H13 . . 120.0 ?
    C15 C14 C19 . . 110.6(4) ?
    C15 C14 C20 . . 108.3(3) ?
    C19 C14 C20 . . 108.9(4) ?
    C15 C14 C10 . . 112.4(3) ?
    C19 C14 C10 . . 106.1(3) ?
    C20 C14 C10 . . 110.6(3) ?
    C16 C15 C14 . . 116.8(4) ?
    C16 C15 H15A . . 108.1 ?
    C14 C15 H15A . . 108.1 ?
    C16 C15 H15B . . 108.1 ?
    C14 C15 H15B . . 108.1 ?
    H15A C15 H15B . . 107.3 ?
    C15 C16 C17 . . 112.6(4) ?
    C15 C16 H16A . . 109.1 ?
    C17 C16 H16A . . 109.1 ?
    C15 C16 H16B . . 109.1 ?
    C17 C16 H16B . . 109.1 ?
    H16A C16 H16B . . 107.8 ?
    C18 C17 C16 . . 115.2(4) ?
    C18 C17 H17A . . 108.5 ?
    C16 C17 H17A . . 108.5 ?
    C18 C17 H17B . . 108.5 ?
    C16 C17 H17B . . 108.5 ?
    H17A C17 H17B . . 107.5 ?
    N2 C18 C17 . . 116.1(6) ?
    N2 C18 H18A . . 108.3 ?
    C17 C18 H18A . . 108.3 ?
    N2 C18 H18B . . 108.3 ?
    C17 C18 H18B . . 108.3 ?
    H18A C18 H18B . . 107.4 ?
    N2 C19 C14 . . 116.2(4) ?
    N2 C19 H19A . . 108.2 ?
    C14 C19 H19A . . 108.2 ?
    N2 C19 H19B . . 108.2 ?
    C14 C19 H19B . . 108.2 ?
    H19A C19 H19B . . 107.4 ?
    C21 C20 C14 . . 116.3(4) ?
    C21 C20 H20A . . 108.2 ?
    C14 C20 H20A . . 108.2 ?
    C21 C20 H20B . . 108.2 ?
    C14 C20 H20B . . 108.2 ?
    H20A C20 H20B . . 107.4 ?
    C20 C21 H21A . . 109.5 ?
    C20 C21 H21B . . 109.5 ?
    H21A C21 H21B . . 109.5 ?
    C20 C21 H21C . . 109.5 ?
    H21A C21 H21C . . 109.5 ?
    H21B C21 H21C . . 109.5 ?
    N2 C22 H22A . . 109.5 ?
    N2 C22 H22B . . 109.5 ?
    H22A C22 H22B . . 109.5 ?
    N2 C22 H22C . . 109.5 ?
    H22A C22 H22C . . 109.5 ?
    H22B C22 H22C . . 109.5 ?
    O3 C23 N3 . . 129.1(5) ?
    O3 C23 O4 . . 124.5(4) ?
    N3 C23 O4 . . 106.4(4) ?
    C25 C24 C29 . . 120.0 ?
    C25 C24 N3 . . 116.98(16) ?
    C29 C24 N3 . . 123.00(16) ?
    C26 C25 C24 . . 120.0 ?
    C26 C25 H25 . . 120.0 ?
    C24 C25 H25 . . 120.0 ?
    C25 C26 C27 . . 120.0 ?
    C25 C26 H26 . . 120.0 ?
    C27 C26 H26 . . 120.0 ?
    F2 C27 C28 . . 120.20(19) ?
    F2 C27 C26 . . 119.78(19) ?
    C28 C27 C26 . . 120.0 ?
    C27 C28 C29 . . 120.0 ?
    C27 C28 H28 . . 120.0 ?
    C29 C28 H28 . . 120.0 ?
    C28 C29 C24 . . 120.0 ?
    C28 C29 H29 . . 120.0 ?
    C24 C29 H29 . . 120.0 ?
    C35 C30 O4 . . 121.16(14) ?
    C35 C30 C31 . . 121.3 ?
    O4 C30 C31 . . 117.23(14) ?
    C30 C31 C32 . . 120.7 ?
    C30 C31 H31 . . 119.7 ?
    C32 C31 H31 . . 119.7 ?
    C33 C32 C31 . . 117.0 ?
    C33 C32 C36 . . 120.75(19) ?
    C31 C32 C36 . . 122.1(2) ?
    C32 C33 C34 . . 121.1 ?
    C32 C33 H33 . . 119.5 ?
    C34 C33 H33 . . 119.5 ?
    C35 C34 C33 . . 120.9 ?
    C35 C34 H34 . . 119.5 ?
    C33 C34 H34 . . 119.5 ?
    C30 C35 C34 . . 119.0 ?
    C30 C35 H35 . . 120.5 ?
    C34 C35 H35 . . 120.5 ?
    C37 C36 C32 . . 113.3(3) ?
    C37 C36 C41 . . 112.0(4) ?
    C32 C36 C41 . . 105.5(3) ?
    C37 C36 C42 . . 108.3(3) ?
    C32 C36 C42 . . 109.8(3) ?
    C41 C36 C42 . . 107.8(4) ?
    C38 C37 C36 . . 116.4(4) ?
    C38 C37 H37A . . 108.2 ?
    C36 C37 H37A . . 108.2 ?
    C38 C37 H37B . . 108.2 ?
    C36 C37 H37B . . 108.2 ?
    H37A C37 H37B . . 107.4 ?
    C37 C38 C39 . . 111.9(5) ?
    C37 C38 H38A . . 109.2 ?
    C39 C38 H38A . . 109.2 ?
    C37 C38 H38B . . 109.2 ?
    C39 C38 H38B . . 109.2 ?
    H38A C38 H38B . . 107.9 ?
    C40 C39 C38 . . 117.0(5) ?
    C40 C39 H39A . . 108.0 ?
    C38 C39 H39A . . 108.0 ?
    C40 C39 H39B . . 108.1 ?
    C38 C39 H39B . . 108.1 ?
    H39A C39 H39B . . 107.3 ?
    N4 C40 C39 . . 113.0(6) ?
    N4 C40 H40A . . 109.0 ?
    C39 C40 H40A . . 109.0 ?
    N4 C40 H40B . . 109.0 ?
    C39 C40 H40B . . 109.0 ?
    H40A C40 H40B . . 107.8 ?
    N4 C41 C36 . . 113.8(3) ?
    N4 C41 H41A . . 108.8 ?
    C36 C41 H41A . . 108.8 ?
    N4 C41 H41B . . 108.8 ?
    C36 C41 H41B . . 108.8 ?
    H41A C41 H41B . . 107.7 ?
    C43 C42 C36 . . 115.3(4) ?
    C43 C42 H42A . . 108.4 ?
    C36 C42 H42A . . 108.4 ?
    C43 C42 H42B . . 108.4 ?
    C36 C42 H42B . . 108.4 ?
    H42A C42 H42B . . 107.5 ?
    C42 C43 H43A . . 109.5 ?
    C42 C43 H43B . . 109.5 ?
    H43A C43 H43B . . 109.5 ?
    C42 C43 H43C . . 109.5 ?
    H43A C43 H43C . . 109.5 ?
    H43B C43 H43C . . 109.5 ?
    N4 C44 H44A . . 109.5 ?
    N4 C44 H44B . . 109.5 ?
    H44A C44 H44B . . 109.5 ?
    N4 C44 H44C . . 109.5 ?
    H44A C44 H44C . . 109.5 ?
    H44B C44 H44C . . 109.5 ?
loop_
    _geom_torsion_atom_site_label_1
    _geom_torsion_atom_site_label_2
    _geom_torsion_atom_site_label_3
    _geom_torsion_atom_site_label_4
    _geom_torsion_site_symmetry_1
    _geom_torsion_site_symmetry_2
    _geom_torsion_site_symmetry_3
    _geom_torsion_site_symmetry_4
    _geom_torsion
    _geom_torsion_publ_flag
    C2 N1 C1 O1 . . . . 1.0(7) ?
    C2 N1 C1 O2 . . . . 179.4(3) ?
    C8 O2 C1 O1 . . . . -8.6(6) ?
    C8 O2 C1 N1 . . . . 172.8(3) ?
    C1 N1 C2 C3 . . . . 161.6(3) ?
    C1 N1 C2 C7 . . . . -19.3(5) ?
    C7 C2 C3 C4 . . . . 0.0 ?
    N1 C2 C3 C4 . . . . 179.1(3) ?
    C2 C3 C4 C5 . . . . 0.0 ?
    C3 C4 C5 F1 . . . . -179.8(3) ?
    C3 C4 C5 C6 . . . . 0.0 ?
    F1 C5 C6 C7 . . . . 179.8(3) ?
    C4 C5 C6 C7 . . . . 0.0 ?
    C5 C6 C7 C2 . . . . 0.0 ?
    C3 C2 C7 C6 . . . . 0.0 ?
    N1 C2 C7 C6 . . . . -179.1(3) ?
    C1 O2 C8 C9 . . . . 112.9(3) ?
    C1 O2 C8 C13 . . . . -74.7(4) ?
    O2 C8 C9 C10 . . . . 172.4(3) ?
    C13 C8 C9 C10 . . . . 0.0 ?
    C8 C9 C10 C11 . . . . 0.0 ?
    C8 C9 C10 C14 . . . . -174.6(3) ?
    C9 C10 C11 C12 . . . . 0.0 ?
    C14 C10 C11 C12 . . . . 174.4(3) ?
    C10 C11 C12 C13 . . . . 0.0 ?
    C11 C12 C13 C8 . . . . 0.0 ?
    O2 C8 C13 C12 . . . . -172.2(3) ?
    C9 C8 C13 C12 . . . . 0.0 ?
    C9 C10 C14 C15 . . . . -176.6(3) ?
    C11 C10 C14 C15 . . . . 8.9(4) ?
    C9 C10 C14 C19 . . . . 62.5(4) ?
    C11 C10 C14 C19 . . . . -112.0(3) ?
    C9 C10 C14 C20 . . . . -55.4(4) ?
    C11 C10 C14 C20 . . . . 130.1(3) ?
    C19 C14 C15 C16 . . . . 38.0(5) ?
    C20 C14 C15 C16 . . . . 157.2(4) ?
    C10 C14 C15 C16 . . . . -80.3(5) ?
    C14 C15 C16 C17 . . . . -87.6(5) ?
    C15 C16 C17 C18 . . . . 69.6(6) ?
    C19 N2 C18 C17 . . . . 72.7(6) ?
    C22 N2 C18 C17 . . . . -165.2(4) ?
    C16 C17 C18 N2 . . . . -52.7(7) ?
    C22 N2 C19 C14 . . . . 143.9(4) ?
    C18 N2 C19 C14 . . . . -94.0(5) ?
    C15 C14 C19 N2 . . . . 44.3(5) ?
    C20 C14 C19 N2 . . . . -74.6(5) ?
    C10 C14 C19 N2 . . . . 166.4(4) ?
    C15 C14 C20 C21 . . . . 61.0(5) ?
    C19 C14 C20 C21 . . . . -178.7(4) ?
    C10 C14 C20 C21 . . . . -62.5(5) ?
    C24 N3 C23 O3 . . . . 1.0(7) ?
    C24 N3 C23 O4 . . . . -176.9(3) ?
    C30 O4 C23 O3 . . . . 12.0(6) ?
    C30 O4 C23 N3 . . . . -169.9(3) ?
    C23 N3 C24 C25 . . . . -167.6(3) ?
    C23 N3 C24 C29 . . . . 14.2(4) ?
    C29 C24 C25 C26 . . . . 0.0 ?
    N3 C24 C25 C26 . . . . -178.30(16) ?
    C24 C25 C26 C27 . . . . 0.0 ?
    C25 C26 C27 F2 . . . . 178.44(18) ?
    C25 C26 C27 C28 . . . . 0.0 ?
    F2 C27 C28 C29 . . . . -178.43(18) ?
    C26 C27 C28 C29 . . . . 0.0 ?
    C27 C28 C29 C24 . . . . 0.0 ?
    C25 C24 C29 C28 . . . . 0.0 ?
    N3 C24 C29 C28 . . . . 178.19(17) ?
    C23 O4 C30 C35 . . . . 72.2(3) ?
    C23 O4 C30 C31 . . . . -113.7(3) ?
    C35 C30 C31 C32 . . . . 1.6 ?
    O4 C30 C31 C32 . . . . -172.52(15) ?
    C30 C31 C32 C33 . . . . -0.8 ?
    C30 C31 C32 C36 . . . . 175.4(3) ?
    C31 C32 C33 C34 . . . . -0.2 ?
    C36 C32 C33 C34 . . . . -176.4(2) ?
    C32 C33 C34 C35 . . . . 0.5 ?
    O4 C30 C35 C34 . . . . 172.55(16) ?
    C31 C30 C35 C34 . . . . -1.3 ?
    C33 C34 C35 C30 . . . . 0.3 ?
    C33 C32 C36 C37 . . . . 177.4(3) ?
    C31 C32 C36 C37 . . . . 1.5(4) ?
    C33 C32 C36 C41 . . . . 54.6(4) ?
    C31 C32 C36 C41 . . . . -121.4(3) ?
    C33 C32 C36 C42 . . . . -61.4(4) ?
    C31 C32 C36 C42 . . . . 122.7(3) ?
    C32 C36 C37 C38 . . . . -78.6(5) ?
    C41 C36 C37 C38 . . . . 40.5(5) ?
    C42 C36 C37 C38 . . . . 159.3(4) ?
    C36 C37 C38 C39 . . . . -87.5(5) ?
    C37 C38 C39 C40 . . . . 68.5(8) ?
    C41 N4 C40 C39 . . . . 75.8(6) ?
    C44 N4 C40 C39 . . . . -164.4(5) ?
    C38 C39 C40 N4 . . . . -52.7(8) ?
    C40 N4 C41 C36 . . . . -95.9(6) ?
    C44 N4 C41 C36 . . . . 143.6(5) ?
    C37 C36 C41 N4 . . . . 41.0(5) ?
    C32 C36 C41 N4 . . . . 164.6(4) ?
    C42 C36 C41 N4 . . . . -78.1(5) ?
    C37 C36 C42 C43 . . . . 55.2(5) ?
    C32 C36 C42 C43 . . . . -68.9(5) ?
    C41 C36 C42 C43 . . . . 176.6(4) ?
loop_
    _geom_hbond_atom_site_label_D
    _geom_hbond_atom_site_label_H
    _geom_hbond_atom_site_label_A
    _geom_hbond_site_symmetry_A
    _geom_hbond_distance_DH
    _geom_hbond_distance_HA
    _geom_hbond_distance_DA
    _geom_hbond_angle_DHA
    N3 H3A O3 2_655 0.86 2.15 3.007(5) 177.2
    N1 H1 O1 2_646 0.86 2.16 3.002(5) 167.2
data_global
_journal_date_recd_electronic     2010-05-10
_journal_date_accepted     2010-06-23
_journal_name_full     'Acta Crystallographica, Section E'
_journal_year     2010
_journal_volume     66
_journal_issue      7
_journal_page_first     o1822
_journal_page_last     o1822
_journal_paper_category     QO
_journal_coeditor_code     RK2204
_publ_contact_author_name     'Zhui-Bai Qiu'
_publ_contact_author_address
;
Department of Medicinal Chemistry
School of Pharmacy
Fudan University
826 Zhangheng Road,Shanghai 201203
People's Republic of China
;
_publ_contact_author_email     'zbqiu@shmu.edu.cn'
_publ_contact_author_fax     '+86 21 51980122'
_publ_contact_author_phone     '+86 21 51980122'
_publ_section_title
;
3-[(3<i>S</i>)-3-Ethyl-1-methylazepan-3-yl]phenyl
<i>N</i>-(4-fluorophenyl)carbamate
;
loop_
    _publ_author_name
    _publ_author_footnote
    _publ_author_address
    'Sun, Jian' .
;
Department of Medicinal Chemistry
School of Pharmacy
Fudan University
826 Zhangheng Road
Shanghai 201203
People's Republic of China
;
    'Xie, Qiong' .
;
Department of Medicinal Chemistry
School of Pharmacy
Fudan University
826 Zhangheng Road
Shanghai 201203
People's Republic of China
;
    'Qiu, Zhui-Bai' .
;
Department of Medicinal Chemistry
School of Pharmacy
Fudan University
826 Zhangheng Road
Shanghai 201203
People's Republic of China
;
