# Supplementary material for: 3-[(3S)-3-Ethyl-1-methyl­azepan-3-yl]phenyl N-(4-fluoro­phen­yl)carbamate
Source: Acta Crystallogr Sect E Struct Rep Online. 2010 Jun 26;66(Pt 7):o1822. doi: 10.1107/S1600536810024396 (PMC3007005; doi:10.1107/S1600536810024396)
Supplement: Supplementary file 2 [file e-66-o1822-Isup2.hkl]

# 
# h,k,l, Fc-squared, Fo-squared, sigma(Fo-squared) and status flag 
# 
data_I
_shelx_title ' cd201158 in P2(1)' 
_shelx_refln_list_code          4 
_shelx_F_calc_maximum      259.59 
_exptl_crystal_F_000       792.00 
_reflns_d_resolution_high  0.8256 
 
loop_ 
 _symmetry_equiv_pos_as_xyz 
 'x, y, z' 
 '-x, y+1/2, -z' 
 
_cell_length_a    11.3836 
_cell_length_b     9.7368 
_cell_length_c    19.0083 
_cell_angle_alpha  90.000 
_cell_angle_beta  105.564 
_cell_angle_gamma  90.000 
 
_shelx_F_squared_multiplier     1.000 
 
loop_ 
 _refln_index_h 
 _refln_index_k 
 _refln_index_l 
 _refln_F_squared_calc 
 _refln_F_squared_meas 
 _refln_F_squared_sigma 
 _refln_observed_status 
   1 -11   0        0.04      -12.33      8.22 o 
   2 -11   0        1.67        3.03     17.73 o 
   4 -11   0       26.28       38.06     17.08 o 
   1 -10   0       23.28       29.19     17.08 o 
   2 -10   0        4.59        0.22      9.95 o 
   4 -10   0       54.87       73.31     21.63 o 
   5 -10   0        9.26       11.68     11.68 o 
   6 -10   0       11.50       25.73     13.84 o 
   7 -10   0        5.32        0.43     12.98 o 
   2  -9   0        4.02        7.35     10.60 o 
   3  -9   0       10.42       15.79      9.73 o 
   4  -9   0       94.42       94.29     24.87 o 
   5  -9   0       65.41       80.88     22.71 o 
   6  -9   0       37.65       52.77     19.46 o 
   7  -9   0        3.05        4.11      9.30 o 
   8  -9   0       10.54       19.68     13.19 o 
   2  -8   0       20.13       18.81     11.89 o 
   3  -8   0      149.52      160.68     24.22 o 
   4  -8   0      543.00      562.27     43.25 o 
   5  -8   0        6.98        0.22     10.38 o 
   6  -8   0        1.01        2.81      9.52 o 
   7  -8   0       68.32       89.96     23.79 o 
   8  -8   0       20.56       12.76     12.76 o 
   9  -8   0       16.15       23.14     12.54 o 
   3  -7   0       63.70       70.93     15.79 o 
   4  -7   0       12.08        9.35      6.86 o 
   5  -7   0      126.25      152.46     26.17 o 
   6  -7   0        3.44        9.73     11.46 o 
   7  -7   0       68.36       58.17     18.81 o 
   8  -7   0        4.19       12.11     11.03 o 
   9  -7   0        2.19       -0.87      6.92 o 
  10  -7   0        1.88        4.33      9.52 o 
   2  -6   0      164.58      143.59     12.98 o 
   3  -6   0      132.32      127.16     17.73 o 
   4  -6   0      149.01      174.21     14.33 o 
   5  -6   0        4.75        2.16      8.87 o 
   6  -6   0        7.62       11.68     10.81 o 
   7  -6   0       48.55       66.17     20.33 o 
   8  -6   0       96.87       84.34     23.14 o 
   9  -6   0        7.69        4.33     10.38 o 
  10  -6   0        0.62       -5.41      8.87 o 
  11  -6   0        2.37       19.68     12.54 o 
   2  -5   0      315.50      296.70     15.57 o 
   3  -5   0      190.89      190.59     15.35 o 
   4  -5   0      223.00      227.35     16.22 o 
   5  -5   0       50.98       63.58      9.43 o 
   6  -5   0       53.75       54.50     15.79 o 
   7  -5   0       44.36       51.25     16.87 o 
   8  -5   0       18.51       18.17     12.33 o 
   9  -5   0       15.06       10.60     12.76 o 
  10  -5   0       40.06       50.60     19.03 o 
  11  -5   0       19.44       28.33     15.35 o 
  12  -5   0        3.56        9.95     14.92 o 
   2  -4   0      234.89      225.99     11.68 o 
   3  -4   0     2023.38     2074.38     70.84 o 
   4  -4   0       14.73       16.60      5.12 o 
   5  -4   0      575.30      541.05     19.16 o 
   6  -4   0       13.86       14.71      9.95 o 
   7  -4   0      117.24       97.32     20.98 o 
   8  -4   0      104.69       93.42     22.49 o 
   9  -4   0      264.11      291.30     33.95 o 
  10  -4   0        0.66        1.08     12.76 o 
  11  -4   0        9.16        1.08      9.52 o 
  12  -4   0       28.09       23.79     19.68 o 
   2  -3   0     1440.31     1374.64     64.55 o 
   3  -3   0      440.56      443.67     14.69 o 
   4  -3   0     1219.48     1269.26     96.67 o 
   5  -3   0      249.29      260.03     12.34 o 
   6  -3   0       66.61       77.01      8.02 o 
   7  -3   0       19.77       12.33     10.38 o 
   8  -3   0        6.61        4.11      9.30 o 
   9  -3   0       61.90       67.47     21.41 o 
  10  -3   0        6.26        2.38     11.68 o 
  11  -3   0       16.69       13.62     16.44 o 
  12  -3   0        3.11       -6.06     11.03 o 
   1  -2   0     1549.57     1436.16     22.49 o 
   2  -2   0      472.89      462.75     12.98 o 
   3  -2   0      316.79      295.70     10.47 o 
   4  -2   0     1253.27     1320.57     23.15 o 
   5  -2   0      412.60      402.95     16.65 o 
   6  -2   0      161.82      163.90     10.13 o 
   7  -2   0      125.63      177.98     25.09 o 
   8  -2   0       12.09        6.49      9.95 o 
   9  -2   0      370.14      356.39     35.90 o 
  10  -2   0       89.24       73.74     22.27 o 
  11  -2   0       39.61       41.74     20.76 o 
  12  -2   0       60.73       53.20     22.71 o 
  13  -2   0        5.26        6.92     18.17 o 
   1  -1   0     7476.68     7653.23    255.40 o 
   2  -1   0      130.03      116.23      5.47 o 
   3  -1   0     1296.93     1178.23     18.79 o 
   4  -1   0      402.13      386.71     12.18 o 
   5  -1   0      512.90      521.13     34.38 o 
   6  -1   0        1.68        2.35      3.34 o 
   7  -1   0      702.39      633.06     20.89 o 
   8  -1   0       25.13       11.03     11.25 o 
   9  -1   0      675.91      655.47     46.28 o 
  10  -1   0      218.40      208.90     32.44 o 
  11  -1   0       12.02        8.87     13.84 o 
  12  -1   0       17.01       25.52     19.68 o 
  13  -1   0       21.42       13.84     18.60 o 
   1   0   0      902.16      851.06     11.15 o 
   2   0   0     8935.31     9185.84    328.71 o 
   3   0   0       71.25       78.41      5.83 o 
   4   0   0       19.15        7.70      3.31 o 
   5   0   0      131.00      101.35     14.16 o 
   6   0   0      438.48      448.06     17.48 o 
   7   0   0      261.06      227.92     13.96 o 
   8   0   0       45.63       39.79     15.57 o 
   9   0   0      197.48      133.86     27.03 o 
  10   0   0       44.96       45.20     20.11 o 
  11   0   0      198.11      174.95     33.95 o 
  12   0   0       46.47       42.60     21.84 o 
  13   0   0        3.31        5.41     17.30 o 
   1   1   0     7476.78     7408.92    727.27 o 
   2   1   0      130.83      122.25     12.98 o 
   3   1   0     1295.30     1287.31     69.53 o 
   4   1   0      402.86      411.49     15.11 o 
   5   1   0      513.63      546.53     19.12 o 
   6   1   0        1.64        5.09      4.19 o 
   7   1   0      702.44      676.19     32.55 o 
   8   1   0       25.13       14.67      7.04 o 
   9   1   0      675.97      687.91     46.93 o 
  10   1   0      218.45      240.04     34.17 o 
  11   1   0       12.06        8.65     15.79 o 
  12   1   0       17.01       17.52     17.08 o 
  13   1   0       21.40       38.49     21.19 o 
   0   2   0    12326.71    11495.55    106.40 o 
   1   2   0     1549.72     1331.56     32.84 o 
   2   2   0      472.74      463.74     54.93 o 
   3   2   0      316.98      302.57     14.71 o 
   4   2   0     1255.19     1314.81     50.28 o 
   5   2   0      412.20      399.49     17.67 o 
   6   2   0      161.43      159.16     12.87 o 
   7   2   0      125.80      161.51     13.99 o 
   8   2   0       11.96       14.60      6.55 o 
   9   2   0      370.24      371.63     22.29 o 
  10   2   0       89.22       88.67     23.79 o 
  11   2   0       39.59       38.71     19.90 o 
  12   2   0       60.75       70.07     28.11 o 
  13   2   0        5.26       -7.79     15.35 o 
   1   3   0     1454.11     1359.25     35.66 o 
   2   3   0     1441.22     1331.20     44.44 o 
   3   3   0      442.27      418.69     16.88 o 
   4   3   0     1219.58     1119.29     29.13 o 
   5   3   0      248.63      262.24     15.73 o 
   6   3   0       66.44       62.35     10.29 o 
   7   3   0       19.79       24.82      8.03 o 
   8   3   0        6.60       -1.26      5.00 o 
   9   3   0       61.87       59.40     12.34 o 
  10   3   0        6.24       14.27     14.92 o 
  11   3   0       16.65       15.57     15.57 o 
  12   3   0        3.10        6.49     14.92 o 
   0   4   0      813.35      773.12     32.22 o 
   1   4   0     7375.57     7135.25     72.22 o 
   2   4   0      235.32      239.85     12.80 o 
   3   4   0     2023.49     2025.14     97.96 o 
   4   4   0       14.73       16.44      5.96 o 
   5   4   0      575.41      512.28     22.86 o 
   6   4   0       13.85       13.79      6.32 o 
   7   4   0      116.79      103.20     21.41 o 
   8   4   0      104.73       84.28     14.59 o 
   9   4   0      264.26      278.02     21.92 o 
  10   4   0        0.66        2.23      6.19 o 
  11   4   0        9.17       15.14     15.35 o 
  12   4   0       28.10       20.33     19.03 o 
   1   5   0      590.02      601.01     22.86 o 
   2   5   0      315.59      294.49     13.38 o 
   3   5   0      190.62      190.82     14.27 o 
   4   5   0      222.83      183.95     15.06 o 
   5   5   0       50.99       56.48     10.96 o 
   6   5   0       53.78       57.63     11.81 o 
   7   5   0       44.37       44.62     11.31 o 
   8   5   0       18.54       24.74      9.79 o 
   9   5   0       15.04       20.06      9.18 o 
  10   5   0       40.07       65.42     14.07 o 
  11   5   0       19.44        8.43     13.84 o 
  12   5   0        3.56       -3.46     15.79 o 
   0   6   0      381.34      376.07     28.33 o 
   1   6   0      641.33      634.91     25.82 o 
   2   6   0      164.43      161.63     14.86 o 
   3   6   0      132.12      116.34     14.27 o 
   4   6   0      149.10      149.19     16.19 o 
   5   6   0        4.71        1.29      6.18 o 
   6   6   0        7.62       12.73      9.84 o 
   7   6   0       48.59       60.00     13.68 o 
   8   6   0       96.86      115.92     18.19 o 
   9   6   0        7.69        9.81      8.87 o 
  10   6   0        0.62       13.29      9.50 o 
  11   6   0        2.38       12.76     17.95 o 
   1   7   0       27.32       20.95     11.89 o 
   2   7   0      108.13      106.30     14.75 o 
   3   7   0       63.62       76.34     19.68 o 
   4   7   0       12.08        2.49      7.14 o 
   5   7   0      126.25      121.73     17.18 o 
   6   7   0        3.42       -4.03      6.02 o 
   7   7   0       68.33       72.68     15.29 o 
   8   7   0        4.20       -0.79      7.08 o 
   9   7   0        2.18        5.13      7.80 o 
  10   7   0        1.88        8.10      9.15 o 
   0   8   0       16.17        8.22     10.38 o 
   1   8   0      119.80       98.09     15.27 o 
   2   8   0       20.09       20.76     14.49 o 
   3   8   0      149.51      149.22     28.33 o 
   4   8   0      542.94      538.26     44.12 o 
   5   8   0        6.99        4.26      7.32 o 
   6   8   0        0.98        0.88      7.20 o 
   7   8   0       68.32       73.64     16.06 o 
   8   8   0       20.57       11.83      9.56 o 
   9   8   0       16.15       16.22     12.76 o 
   1   9   0        3.90        0.80      6.88 o 
   2   9   0        4.02        5.62     11.46 o 
   3   9   0       10.38        4.97     12.76 o 
   4   9   0       94.49       84.34     24.00 o 
   5   9   0       65.42       64.66     20.98 o 
   6   9   0       37.63       44.64     13.18 o 
   7   9   0        3.05       -2.81      8.22 o 
   8   9   0       10.54       18.38     16.00 o 
   0  10   0        3.65        7.79     12.11 o 
   1  10   0       23.29       23.24     10.85 o 
   2  10   0        4.58        2.38     10.60 o 
   3  10   0       16.03        2.38     13.41 o 
   4  10   0       54.88       73.53     25.52 o 
   5  10   0        9.27       11.89     14.49 o 
   6  10   0       11.52        5.62      9.95 o 
   7  10   0        5.33       -6.92     13.19 o 
   1  11   0        0.04        4.76     11.89 o 
   2  11   0        1.65        1.08     12.33 o 
   3  11   0        4.97       -1.51     13.84 o 
   4  11   0       26.29       37.41     20.33 o 
  -4 -11   1        0.79       -3.46     14.06 o 
  -3 -11   1        5.20        3.24     17.08 o 
  -2 -11   1        0.48       12.54     16.87 o 
   0 -11   1        0.82       -0.65     10.60 o 
   1 -11   1        2.51        7.14     12.11 o 
   2 -11   1        3.25       -7.79     16.65 o 
   4 -11   1       18.27       32.87     17.52 o 
  -7 -10   1        8.71       13.41     12.98 o 
  -6 -10   1       51.13       52.98     19.90 o 
  -5 -10   1        9.02       15.35     11.46 o 
  -4 -10   1      284.90      319.63     35.03 o 
  -2 -10   1       41.09       54.50     17.95 o 
   0 -10   1       88.32      111.16     26.38 o 
   1 -10   1      118.30       90.61     22.71 o 
   2 -10   1      103.63       85.85     21.63 o 
   4 -10   1        1.56       -4.33      9.73 o 
   5 -10   1       78.80       95.80     24.65 o 
   6 -10   1       13.62       12.98     11.89 o 
  -8  -9   1        0.27       -9.30      9.08 o 
  -7  -9   1        1.35        4.76      9.95 o 
  -6  -9   1       13.25       33.30     17.52 o 
  -5  -9   1        4.54        3.03     10.81 o 
  -4  -9   1        0.56       -2.38      9.73 o 
  -3  -9   1        0.97        4.11      8.87 o 
   1  -9   1       17.22        7.14     11.03 o 
   2  -9   1      123.26      100.99     22.49 o 
   3  -9   1       13.36       17.52     10.60 o 
   4  -9   1       10.36       12.11     11.46 o 
   5  -9   1       57.19       68.55     20.11 o 
   6  -9   1       12.01       14.71     12.54 o 
   7  -9   1       21.36       42.82     17.08 o 
   8  -9   1        0.88        9.30     11.25 o 
  -9  -8   1       12.57       21.41     12.54 o 
  -8  -8   1       34.14       39.79     16.65 o 
  -7  -8   1       70.47      101.42     24.22 o 
  -6  -8   1      179.10      233.77     34.38 o 
  -5  -8   1      235.04      284.59     31.57 o 
  -4  -8   1      303.66      306.87     32.65 o 
  -3  -8   1      278.68      268.37     27.25 o 
   1  -8   1        3.22        3.68      9.95 o 
   2  -8   1      273.79      280.48     28.55 o 
   3  -8   1        6.70       -1.08      8.43 o 
   4  -8   1      273.75      305.25     21.75 o 
   5  -8   1      112.46      139.05     27.46 o 
   6  -8   1      188.02      195.93     32.44 o 
   7  -8   1       19.54       19.03     12.54 o 
   8  -8   1        6.27       11.25     10.60 o 
   9  -8   1        1.96       -1.51      9.52 o 
 -10  -7   1       17.41       18.38     13.62 o 
  -9  -7   1        3.31        8.00      9.73 o 
  -8  -7   1       18.52       32.44     15.35 o 
  -7  -7   1        7.31        1.08     12.54 o 
  -6  -7   1        8.63        3.89      9.08 o 
  -5  -7   1       13.19       36.33     14.27 o 
  -4  -7   1      295.08      333.26     20.03 o 
  -3  -7   1       10.18        8.43      8.65 o 
   1  -7   1       57.35       47.36     11.46 o 
   2  -7   1       26.41       36.11     11.89 o 
   3  -7   1       13.55       17.08      9.73 o 
   4  -7   1      219.78      227.93     17.58 o 
   5  -7   1        3.12        9.08     10.81 o 
   6  -7   1        9.97        3.03     10.16 o 
   7  -7   1       89.77       81.96     22.49 o 
   8  -7   1        2.11       -3.89      9.30 o 
   9  -7   1        1.37        9.73      8.22 o 
  10  -7   1        0.48       -3.46      8.65 o 
 -11  -6   1        4.73       -6.06      8.87 o 
 -10  -6   1        1.14       -0.65      9.08 o 
  -9  -6   1       17.67       28.98     16.22 o 
  -8  -6   1      161.90      182.95     30.92 o 
  -7  -6   1      417.80      469.71     40.01 o 
  -6  -6   1      121.77      132.13     24.44 o 
  -5  -6   1      375.74      399.86     32.87 o 
  -4  -6   1        6.88        7.74      6.49 o 
  -3  -6   1     1086.08     1121.94     43.47 o 
   1  -6   1       61.03       73.53     11.89 o 
   2  -6   1      120.97      101.41      9.60 o 
   3  -6   1      828.41      843.18     38.93 o 
   4  -6   1        2.63        5.52      5.07 o 
   5  -6   1       45.16       55.52     10.58 o 
   6  -6   1      616.48      607.46     43.90 o 
   7  -6   1      399.44      369.15     36.98 o 
   8  -6   1       22.26       32.01     16.44 o 
   9  -6   1        7.48        6.27      9.73 o 
  10  -6   1       12.72       22.06     14.27 o 
  11  -6   1       11.47        8.43     13.19 o 
 -12  -5   1        0.35        6.70     12.33 o 
 -11  -5   1        3.78       13.19     11.25 o 
 -10  -5   1        0.30       12.76     11.68 o 
  -9  -5   1        6.39       18.17     12.76 o 
  -8  -5   1       25.23       30.71     16.22 o 
  -7  -5   1       29.16       43.25     15.35 o 
  -6  -5   1      260.70      249.99     26.38 o 
  -5  -5   1       29.57       37.32      7.47 o 
  -4  -5   1      797.05      932.72     26.76 o 
  -3  -5   1       78.50       85.73      9.91 o 
   1  -5   1       34.43       42.39      9.08 o 
   2  -5   1      827.21      849.04     21.64 o 
   3  -5   1      547.61      551.68     31.25 o 
   4  -5   1      200.31      211.31     14.03 o 
   5  -5   1       11.52       14.21      6.07 o 
   6  -5   1       26.35       15.35     11.89 o 
   7  -5   1      189.85      206.52     30.06 o 
   8  -5   1       11.32       16.00     12.76 o 
   9  -5   1       45.57       32.01     16.00 o 
  10  -5   1        3.59       14.06     11.46 o 
  11  -5   1       24.42       32.01     14.49 o 
 -12  -4   1       20.07       13.62     13.19 o 
 -11  -4   1       50.14       58.61     19.25 o 
 -10  -4   1       66.10      100.13     26.38 o 
  -9  -4   1      118.08       94.94     23.79 o 
  -8  -4   1      179.83      172.14     27.90 o 
  -7  -4   1       52.62       40.44     14.92 o 
  -6  -4   1      101.78      132.35     21.19 o 
  -5  -4   1      118.37      127.23      9.74 o 
  -4  -4   1       71.47       85.82      9.73 o 
  -3  -4   1      286.63      310.87     14.02 o 
   1  -4   1     1794.90     1938.31     40.44 o 
   2  -4   1      217.37      217.40     10.07 o 
   3  -4   1       50.80       48.43      5.04 o 
   4  -4   1       46.56       52.55      8.11 o 
   5  -4   1       98.09      118.42     10.83 o 
   6  -4   1      130.66      158.52     23.79 o 
   7  -4   1      241.65      228.37     26.82 o 
   8  -4   1        7.92       17.95     12.98 o 
   9  -4   1      292.11      303.84     35.25 o 
  10  -4   1        0.32        0.87     12.98 o 
  11  -4   1       63.61       65.74     24.22 o 
  12  -4   1        2.54        8.22     16.87 o 
 -12  -3   1       30.88       35.03     21.41 o 
 -11  -3   1       23.05       33.52     18.81 o 
 -10  -3   1        9.93        5.84     13.62 o 
  -9  -3   1      153.20      132.13     26.82 o 
  -8  -3   1       45.70       60.34     18.17 o 
  -7  -3   1        5.03       15.35     10.16 o 
  -6  -3   1        8.59        6.27      6.49 o 
  -5  -3   1       24.97       19.82      4.42 o 
  -4  -3   1      252.35      253.53     12.00 o 
  -3  -3   1      590.84      570.19     15.84 o 
  -2  -3   1     1867.81     1816.12     25.30 o 
   1  -3   1      200.67      183.36     11.35 o 
   2  -3   1     3553.77     3546.57    262.97 o 
   3  -3   1       20.90       15.03      4.31 o 
   4  -3   1      264.37      267.21     13.00 o 
   5  -3   1       58.93       51.61      7.58 o 
   6  -3   1        7.16        2.84      4.22 o 
   7  -3   1       53.74       51.90     16.44 o 
   8  -3   1      122.11      128.46     25.95 o 
   9  -3   1      131.83      100.78     24.65 o 
  10  -3   1        4.27       12.11     14.92 o 
  11  -3   1       80.00      112.02     29.63 o 
  12  -3   1        6.01        8.00     15.79 o 
 -13  -2   1        0.74       10.60     19.03 o 
 -12  -2   1       26.62        8.43     14.49 o 
 -11  -2   1        8.48        3.24     12.98 o 
 -10  -2   1        8.79        9.08     12.76 o 
  -9  -2   1      122.84       98.61     23.57 o 
  -8  -2   1      293.00      272.48     29.19 o 
  -7  -2   1       64.51       54.71     15.14 o 
  -6  -2   1      855.05      838.67     17.92 o 
  -5  -2   1      266.41      237.05      9.16 o 
  -4  -2   1      370.98      376.34     10.60 o 
  -3  -2   1     1797.69     1636.96     85.96 o 
  -2  -2   1     3688.53     3684.58     57.96 o 
   1  -2   1     7408.08     7646.22    452.62 o 
   2  -2   1     6224.33     5930.42    305.01 o 
   3  -2   1      162.37      173.58      9.16 o 
   4  -2   1     1624.88     1549.86     41.20 o 
   5  -2   1      336.08      334.25     14.28 o 
   6  -2   1      593.76      618.14     20.28 o 
   7  -2   1      147.77      115.05     21.19 o 
   8  -2   1       68.92       52.55     17.52 o 
   9  -2   1       22.99       18.60     11.46 o 
  10  -2   1       42.53       36.76     17.73 o 
  11  -2   1       74.54       81.96     25.30 o 
  12  -2   1        8.67        1.95     13.62 o 
 -13  -1   1        0.40       -2.60     14.49 o 
 -12  -1   1       14.23        6.70     16.22 o 
 -11  -1   1       18.63       57.31     23.14 o 
 -10  -1   1        7.06       16.00     14.49 o 
  -9  -1   1      212.14      200.90     29.63 o 
  -8  -1   1      153.31      130.19     23.36 o 
  -7  -1   1       40.23       42.88      6.62 o 
  -6  -1   1       19.24       27.47      7.46 o 
  -5  -1   1       14.95       17.23      3.68 o 
  -4  -1   1       76.40       76.12      4.94 o 
  -3  -1   1      508.22      433.74     10.38 o 
  -2  -1   1      608.07      602.92     20.33 o 
  -1  -1   1       97.87       91.48      6.27 o 
   0  -1   1      361.52      373.57     16.22 o 
   1  -1   1     3346.46     3157.56    285.13 o 
   2  -1   1      845.11      841.73     25.30 o 
   3  -1   1      208.83      212.30     10.49 o 
   4  -1   1      202.21      195.09     10.12 o 
   5  -1   1      242.27      256.06     18.17 o 
   6  -1   1       84.91       93.01      9.84 o 
   7  -1   1       31.51       27.71      6.45 o 
   8  -1   1      331.76      312.92     30.71 o 
   9  -1   1       61.16       55.79     19.25 o 
  10  -1   1       28.02       22.06     15.57 o 
  11  -1   1       29.13       39.79     19.03 o 
  12  -1   1        0.36        9.30     16.65 o 
  13  -1   1        3.75       11.25     19.03 o 
 -13   0   1        0.99       -0.43     16.87 o 
 -12   0   1        0.40        0.43     13.41 o 
 -11   0   1       15.56       22.71     17.52 o 
 -10   0   1        4.31       19.90     15.57 o 
  -9   0   1       21.18       29.19     16.00 o 
  -8   0   1        0.89        4.54      9.30 o 
  -7   0   1       12.50        7.28      4.45 o 
  -6   0   1       23.34       22.35      8.76 o 
  -5   0   1       41.17       38.28      5.89 o 
  -4   0   1      562.52      452.07     27.57 o 
  -3   0   1       81.42       74.29      5.40 o 
  -2   0   1      697.89      591.94     43.58 o 
  -1   0   1        0.34        8.65      2.38 o 
   1   0   1      468.31      401.66      8.33 o 
   2   0   1       14.24       15.01      3.27 o 
   3   0   1      402.17      396.47     12.71 o 
   4   0   1       22.82       29.74      5.44 o 
   5   0   1      154.94      158.15     10.58 o 
   6   0   1        4.92        1.07      3.86 o 
   7   0   1        0.29       -0.72      4.11 o 
   8   0   1       28.13       19.92      7.11 o 
   9   0   1       18.22        3.46     12.11 o 
  10   0   1       18.01       11.46     14.27 o 
  11   0   1        1.26       -4.33     13.19 o 
  12   0   1        1.89        5.62     14.49 o 
  13   0   1        0.00       -4.33     14.92 o 
 -13   1   1        0.40       13.84     17.08 o 
 -12   1   1       14.21        8.00     15.57 o 
 -11   1   1       18.62       20.11     16.00 o 
 -10   1   1        7.06        7.79     12.98 o 
  -9   1   1      212.09      221.23     31.36 o 
  -8   1   1      153.36      159.14     13.65 o 
  -7   1   1       40.42       36.12      7.89 o 
  -6   1   1       19.37       33.18      7.07 o 
  -5   1   1       15.05       15.42      4.91 o 
  -4   1   1       76.21       77.78      7.28 o 
  -3   1   1      508.53      507.75     46.82 o 
  -2   1   1      608.18      760.79    191.60 o 
  -1   1   1       98.40       99.89      3.49 o 
   0   1   1      362.27      415.86     12.33 o 
   1   1   1     3348.10     1333.03   1824.02 o 
   2   1   1      845.37      840.82     17.05 o 
   3   1   1      209.00      220.78     10.65 o 
   4   1   1      201.94      205.13     11.67 o 
   5   1   1      242.08      271.46     19.90 o 
   6   1   1       84.69       97.19     10.99 o 
   7   1   1       31.64       29.96      8.12 o 
   8   1   1      331.70      342.97     19.69 o 
   9   1   1       61.09       58.17     19.46 o 
  10   1   1       27.93       27.90     17.08 o 
  11   1   1       29.12       50.17     21.19 o 
  12   1   1        0.36        0.65     15.14 o 
  13   1   1        3.76       19.46     19.90 o 
 -13   2   1        0.74        1.73     15.14 o 
 -12   2   1       26.60       35.90     20.11 o 
 -11   2   1        8.50        3.89     13.62 o 
 -10   2   1        8.86       10.16     13.41 o 
  -9   2   1      122.80      122.19     15.33 o 
  -8   2   1      293.02      261.07     17.56 o 
  -7   2   1       64.36       65.56     10.65 o 
  -6   2   1      855.34      810.30     26.31 o 
  -5   2   1      265.49      252.08     14.43 o 
  -4   2   1      370.53      371.17     18.81 o 
  -3   2   1     1797.99     1569.04     96.45 o 
  -2   2   1     3688.39     3517.35    245.06 o 
  -1   2   1     4300.44     3306.18    680.67 o 
   0   2   1     7311.92     7672.24    660.77 o 
   1   2   1     7408.09     5251.71   2115.96 o 
   2   2   1     6224.73     6134.84    492.63 o 
   3   2   1      162.70      180.15     10.63 o 
   4   2   1     1626.27     1510.04     44.87 o 
   5   2   1      336.11      327.50     16.53 o 
   6   2   1      594.18      620.64     23.85 o 
   7   2   1      147.81      116.92     13.71 o 
   8   2   1       68.96       60.36     11.33 o 
   9   2   1       22.83       24.01      8.31 o 
  10   2   1       42.63       60.98     20.98 o 
  11   2   1       74.56       98.83     27.90 o 
  12   2   1        8.65        1.30     15.35 o 
 -12   3   1       30.89       43.25     21.41 o 
 -11   3   1       23.05       22.92     16.87 o 
 -10   3   1        9.93       15.57     15.57 o 
  -9   3   1      153.17      139.97     17.14 o 
  -8   3   1       45.74       61.94     11.74 o 
  -7   3   1        5.06       17.78      6.51 o 
  -6   3   1        8.51       11.82      5.68 o 
  -5   3   1       24.95       26.69      7.12 o 
  -4   3   1      252.19      259.06     14.75 o 
  -3   3   1      591.02      531.16     26.38 o 
  -2   3   1     1867.70     1307.92    314.45 o 
  -1   3   1      520.24      470.82     23.75 o 
   0   3   1     3204.69     3114.47    276.48 o 
   1   3   1      200.49      167.30      9.69 o 
   2   3   1     3553.88     3373.28     86.29 o 
   3   3   1       20.85       17.30      5.35 o 
   4   3   1      264.28      254.60     14.68 o 
   5   3   1       58.82       52.92      9.36 o 
   6   3   1        7.07        3.96      4.47 o 
   7   3   1       53.57       59.24     11.26 o 
   8   3   1      122.10      101.25     14.96 o 
   9   3   1      131.83      125.52     16.63 o 
  10   3   1        4.26        6.70     14.71 o 
  11   3   1       80.00       99.91     28.11 o 
  12   3   1        6.02        7.79     15.57 o 
 -12   4   1       20.12       34.17     20.76 o 
 -11   4   1       50.15       49.31     22.06 o 
 -10   4   1       66.06       64.23     21.63 o 
  -9   4   1      118.05      116.25     16.98 o 
  -8   4   1      179.80      175.26     18.81 o 
  -7   4   1       52.70       42.95      9.81 o 
  -6   4   1      101.78      145.88     15.30 o 
  -5   4   1      118.47      126.62     13.76 o 
  -4   4   1       71.50       77.51     10.76 o 
  -3   4   1      286.52      287.41     15.98 o 
  -2   4   1      597.64      591.05     16.36 o 
  -1   4   1      149.65      137.86     17.41 o 
   0   4   1      677.13      598.42     20.26 o 
   1   4   1     1796.38     1810.92     35.28 o 
   2   4   1      217.34      226.18     13.33 o 
   3   4   1       50.78       45.91      8.09 o 
   4   4   1       46.37       54.50      9.07 o 
   5   4   1       98.09      128.35     13.75 o 
   6   4   1      130.59      174.48     16.59 o 
   7   4   1      241.69      203.36     17.75 o 
   8   4   1        7.95       14.04      8.46 o 
   9   4   1      292.18      288.30     22.12 o 
  10   4   1        0.31       -2.40      7.68 o 
  11   4   1       63.65       99.26     27.90 o 
  12   4   1        2.52        8.00     16.87 o 
 -12   5   1        0.35       -5.19     14.06 o 
 -11   5   1        3.79        2.60     13.62 o 
 -10   5   1        0.31        3.79      6.57 o 
  -9   5   1        6.40        9.62      8.59 o 
  -8   5   1       25.17       26.49      9.81 o 
  -7   5   1       29.22       38.80     10.76 o 
  -6   5   1      260.77      267.98     19.34 o 
  -5   5   1       29.57       35.06      8.77 o 
  -4   5   1      797.08      774.42     28.94 o 
  -3   5   1       78.44       78.76     11.22 o 
  -2   5   1      941.59     1003.15     23.69 o 
  -1   5   1      375.17      376.56     18.11 o 
   0   5   1     2017.26     2096.77     42.28 o 
   1   5   1       33.88       41.76      8.44 o 
   2   5   1      826.96      838.68     33.09 o 
   3   5   1      547.82      528.26     22.56 o 
   4   5   1      200.35      189.68     14.91 o 
   5   5   1       11.52       16.41      8.43 o 
   6   5   1       26.44       27.40      9.17 o 
   7   5   1      190.09      185.60     19.26 o 
   8   5   1       11.25       10.93      7.66 o 
   9   5   1       45.50       53.12     13.02 o 
  10   5   1        3.61        7.66      8.08 o 
  11   5   1       24.43       23.79     16.87 o 
 -11   6   1        4.73       14.71     15.57 o 
 -10   6   1        1.13        7.06      8.00 o 
  -9   6   1       17.70       24.60     10.55 o 
  -8   6   1      161.89      167.81     25.63 o 
  -7   6   1      417.58      419.46     26.22 o 
  -6   6   1      121.74      130.10     17.35 o 
  -5   6   1      375.84      331.56     24.11 o 
  -4   6   1        7.01        5.24      5.91 o 
  -3   6   1     1086.01      999.61     26.32 o 
  -2   6   1      406.03      398.73     31.57 o 
  -1   6   1       31.81       30.31      8.31 o 
   0   6   1        0.70        4.84      5.12 o 
   1   6   1       61.02       81.17     11.85 o 
   2   6   1      121.08      114.83     20.54 o 
   3   6   1      828.31      696.83     71.80 o 
   4   6   1        2.63        0.36      5.85 o 
   5   6   1       45.06       48.42     11.16 o 
   6   6   1      616.65      567.27     28.95 o 
   7   6   1      399.58      368.01     45.09 o 
   8   6   1       22.17       26.59     10.08 o 
   9   6   1        7.49       23.55      9.58 o 
  10   6   1       12.73       20.12      9.16 o 
  11   6   1       11.49       22.06     22.49 o 
 -10   7   1       17.41       20.65     10.44 o 
  -9   7   1        3.33        1.78      7.89 o 
  -8   7   1       18.52       27.77     10.92 o 
  -7   7   1        7.32        6.86      7.71 o 
  -6   7   1        8.65        8.03      7.03 o 
  -5   7   1       13.18       13.08      8.32 o 
  -4   7   1      295.09      304.79     21.33 o 
  -3   7   1       10.21        9.95      9.95 o 
  -2   7   1      155.29      154.18     16.57 o 
  -1   7   1       17.62       11.43      7.08 o 
   0   7   1       13.14       20.95      7.79 o 
   1   7   1       57.37       56.14     11.42 o 
   2   7   1       26.43       22.49     11.03 o 
   3   7   1       13.56       16.87      9.95 o 
   4   7   1      219.82      209.41     19.61 o 
   5   7   1        3.09       -3.35      6.27 o 
   6   7   1        9.95        3.37      7.20 o 
   7   7   1       89.88      109.22     17.64 o 
   8   7   1        2.11        0.25      6.86 o 
   9   7   1        1.34        5.68      8.34 o 
  10   7   1        0.48       11.03     11.03 o 
  -9   8   1       12.56       12.50      9.14 o 
  -8   8   1       34.20       39.03     13.00 o 
  -7   8   1       70.54      100.64     17.77 o 
  -6   8   1      179.11      182.82     22.09 o 
  -5   8   1      235.05      241.78     24.31 o 
  -4   8   1      303.68      231.39     33.95 o 
  -3   8   1      278.52      266.64     31.79 o 
  -2   8   1       21.58       11.85      7.67 o 
  -1   8   1       16.02       12.26      7.87 o 
   0   8   1        2.41       -3.00      5.19 o 
   1   8   1        3.19        4.92      6.03 o 
   2   8   1      273.79      273.56     31.14 o 
   3   8   1        6.69        1.73      9.30 o 
   4   8   1      273.75      265.13     32.01 o 
   5   8   1      112.42      137.59     19.18 o 
   6   8   1      188.08      185.20     22.12 o 
   7   8   1       19.51       27.90     14.92 o 
   8   8   1        6.26        8.00     12.11 o 
   9   8   1        1.96       18.81     12.54 o 
  -8   9   1        0.27        0.65     10.16 o 
  -7   9   1        1.34        1.47      7.59 o 
  -6   9   1       13.29       13.13      9.23 o 
  -5   9   1        4.54        3.89     10.38 o 
  -4   9   1        0.57        0.65     11.25 o 
  -3   9   1        0.96       -3.03      9.52 o 
  -2   9   1        7.17       16.83      8.87 o 
  -1   9   1       11.54        7.90      7.72 o 
   0   9   1        9.24        8.36      8.28 o 
   1   9   1       17.23       12.54     12.54 o 
   2   9   1      123.27      115.91     26.82 o 
   3   9   1       13.35        5.19     12.33 o 
   4   9   1       10.36        5.41     12.54 o 
   5   9   1       57.20       65.31     21.19 o 
   6   9   1       12.01       11.25     12.11 o 
   7   9   1       21.35       20.76     14.27 o 
   8   9   1        0.87       -9.30      9.95 o 
  -7  10   1        8.71       18.60     15.14 o 
  -6  10   1       51.13       66.82     22.27 o 
  -5  10   1        9.02       13.19     15.35 o 
  -4  10   1      284.84      325.90     45.41 o 
  -3  10   1       80.66       92.34     27.03 o 
  -2  10   1       41.06       36.11     17.73 o 
  -1  10   1       22.61       29.27     11.36 o 
   0  10   1       88.15       96.78     18.04 o 
   1  10   1      118.31      116.99     28.33 o 
   2  10   1      103.67       90.61     25.95 o 
   3  10   1      162.60      167.82     33.74 o 
   4  10   1        1.55        9.08     16.22 o 
   5  10   1       78.82       79.58     27.03 o 
   6  10   1       13.64        8.22     11.68 o 
  -4  11   1        0.80        9.08     14.27 o 
  -3  11   1        5.19       28.11     19.46 o 
  -2  11   1        0.48        4.97     13.84 o 
  -1  11   1        1.72        1.17      8.25 o 
   0  11   1        0.82       -9.30     10.38 o 
   1  11   1        2.50        8.00     13.19 o 
   2  11   1        3.26       -0.43     13.84 o 
   3  11   1        0.01       -3.68     13.62 o 
   4  11   1       18.27       25.73     18.17 o 
  -2 -11   2        0.42        0.87     12.76 o 
  -1 -11   2        2.16        8.65     12.11 o 
   0 -11   2        2.00       12.11     12.11 o 
   1 -11   2        2.94        1.51      8.43 o 
   2 -11   2        5.36       14.06     17.73 o 
   4 -11   2        9.00       12.98     13.41 o 
  -7 -10   2        0.61       19.68     15.57 o 
  -6 -10   2       94.27      114.18     26.17 o 
  -5 -10   2        9.92       15.14     15.14 o 
  -4 -10   2       72.87      123.05     26.38 o 
  -3 -10   2       12.72       27.03     12.33 o 
  -1 -10   2        0.60        2.81     11.46 o 
   0 -10   2       10.94       10.38     11.46 o 
   1 -10   2        6.21        3.89      9.95 o 
   2 -10   2       10.23       20.76     12.54 o 
   4 -10   2        3.73       16.22     12.11 o 
   5 -10   2        0.70       -1.30      9.30 o 
   6 -10   2        9.62       20.54     12.76 o 
  -8  -9   2        1.54       -0.22      8.65 o 
  -7  -9   2        1.18        5.84     10.60 o 
  -6  -9   2       16.91       10.16     11.46 o 
  -5  -9   2        7.83       20.33     14.71 o 
  -4  -9   2        4.38        3.89     11.03 o 
  -3  -9   2        4.77        7.35     10.38 o 
  -1  -9   2        2.63       14.49      9.73 o 
   0  -9   2       52.83       78.07     21.41 o 
   1  -9   2       13.92       17.52     11.25 o 
   2  -9   2      169.58      180.57     29.19 o 
   3  -9   2      129.94      129.32     24.44 o 
   4  -9   2        7.17       22.27     11.89 o 
   5  -9   2       31.75       51.69     17.95 o 
   6  -9   2        4.34       -3.24      9.73 o 
   7  -9   2       16.61       17.30     12.76 o 
   8  -9   2       11.12       19.46     14.27 o 
 -10  -8   2       12.19        3.89     13.19 o 
  -9  -8   2        3.61       12.11     11.46 o 
  -8  -8   2       23.63       31.79     16.44 o 
  -7  -8   2       57.34       68.77     21.63 o 
  -6  -8   2       29.63       32.22     15.35 o 
  -5  -8   2      284.82      304.06     31.79 o 
  -4  -8   2        3.49        3.68     10.16 o 
   0  -8   2      108.67       95.01     13.66 o 
   1  -8   2        6.78       18.38     11.46 o 
   2  -8   2      198.60      191.60     27.03 o 
   3  -8   2      187.59      212.80     24.87 o 
   4  -8   2        3.29        2.69      6.92 o 
   5  -8   2       50.85       39.79     16.00 o 
   6  -8   2      122.68      116.56     26.38 o 
   7  -8   2       23.88       40.44     16.65 o 
   8  -8   2       16.26       17.30     12.98 o 
   9  -8   2       49.05       53.20     20.11 o 
 -10  -7   2        1.08        4.33     10.38 o 
  -9  -7   2        0.60        0.00      7.14 o 
  -8  -7   2        8.28        4.54      9.95 o 
  -7  -7   2        5.11       12.98     12.11 o 
  -6  -7   2       61.55       65.31     19.90 o 
  -5  -7   2        5.87       -5.84      8.43 o 
  -4  -7   2       52.03       54.71     10.62 o 
   0  -7   2       32.84       48.44     12.98 o 
   1  -7   2       56.94       59.86      9.75 o 
   2  -7   2       18.30       18.60      9.95 o 
   3  -7   2       15.39       16.22      9.73 o 
   4  -7   2      155.37      191.80     17.92 o 
   5  -7   2       88.87       96.45     23.57 o 
   6  -7   2        4.73       15.35     13.84 o 
   7  -7   2       29.01       36.76     17.95 o 
   8  -7   2       10.16        4.54     11.68 o 
   9  -7   2        0.53        9.30     11.25 o 
  10  -7   2        1.43        4.33      9.95 o 
 -11  -6   2        2.47        0.87      8.43 o 
 -10  -6   2        8.20       13.62     12.33 o 
  -9  -6   2        1.47        6.70      9.95 o 
  -8  -6   2       23.92       26.60     14.71 o 
  -7  -6   2        8.23       12.33     12.11 o 
  -6  -6   2       25.16       32.65     13.84 o 
  -5  -6   2      115.78      130.19     22.49 o 
  -4  -6   2       64.24       74.59     10.60 o 
  -3  -6   2      705.02      721.43     38.71 o 
   0  -6   2      335.11      379.10     24.65 o 
   1  -6   2       16.41       20.06      6.04 o 
   2  -6   2      300.09      284.15     14.69 o 
   3  -6   2        7.77        9.08      7.35 o 
   4  -6   2       40.91       45.62     11.68 o 
   5  -6   2      229.89      218.19     17.45 o 
   6  -6   2       15.74        5.19     10.81 o 
   7  -6   2      234.67      218.20     32.87 o 
   8  -6   2        0.95       11.25     11.68 o 
   9  -6   2        7.91        5.62     11.46 o 
  10  -6   2        1.27       -0.22     10.38 o 
  11  -6   2        7.70        5.41     11.89 o 
 -12  -5   2        4.37       16.44     13.19 o 
 -11  -5   2       26.42       37.63     16.87 o 
 -10  -5   2        0.08        4.33     10.38 o 
  -9  -5   2        8.43       10.60     11.46 o 
  -8  -5   2       31.83       56.66     18.17 o 
  -7  -5   2        3.28       -1.30      7.35 o 
  -6  -5   2      140.92      164.35     24.65 o 
  -5  -5   2      154.81      178.06     11.88 o 
  -4  -5   2      308.81      329.58     15.80 o 
  -3  -5   2      128.60      129.32     15.79 o 
   0  -5   2      186.43      186.63     16.44 o 
   1  -5   2      121.33      106.67      9.61 o 
   2  -5   2      136.87      130.70      9.66 o 
   3  -5   2      264.32      265.08     17.62 o 
   4  -5   2        4.50        7.14      4.74 o 
   5  -5   2      226.04      227.31     23.14 o 
   6  -5   2      154.27      145.11     25.30 o 
   7  -5   2      139.89      117.86     25.09 o 
   8  -5   2        7.54        5.84     10.60 o 
   9  -5   2       17.69       46.71     19.03 o 
  10  -5   2       12.56       21.19     17.95 o 
  11  -5   2       43.06       28.55     19.68 o 
 -12  -4   2        2.89       27.90     14.49 o 
 -11  -4   2       27.74       22.06     13.84 o 
 -10  -4   2       69.25       90.61     24.65 o 
  -9  -4   2        8.76        4.33     11.25 o 
  -8  -4   2        7.51        9.73     10.81 o 
  -7  -4   2       33.17       32.44     13.41 o 
  -6  -4   2      238.74      211.93     22.71 o 
  -5  -4   2       93.99       89.65      8.02 o 
  -4  -4   2      522.55      601.58     18.40 o 
  -3  -4   2      838.08      860.05     35.47 o 
   0  -4   2     1066.62      977.70     32.22 o 
   1  -4   2      805.64      787.44     41.41 o 
   2  -4   2      168.37      174.62     11.57 o 
   3  -4   2       25.62       24.27      4.93 o 
   4  -4   2      744.92      749.28     38.49 o 
   5  -4   2       41.09       28.19      6.81 o 
   6  -4   2       31.09       40.68      8.67 o 
   7  -4   2      304.70      295.19     31.14 o 
   8  -4   2      234.06      184.03     30.28 o 
   9  -4   2       70.22       78.28     23.14 o 
  10  -4   2        0.61       -0.65     12.54 o 
  11  -4   2       43.64       51.04     21.84 o 
  12  -4   2        9.70        8.65     17.08 o 
 -13  -3   2        8.48        1.08     12.54 o 
 -12  -3   2        0.56        5.19     11.25 o 
 -11  -3   2       41.78       40.22     17.08 o 
 -10  -3   2       22.26       27.46     16.22 o 
  -9  -3   2        3.69        3.24      9.73 o 
  -8  -3   2        0.62       -3.24      8.00 o 
  -7  -3   2       35.90       25.09     12.33 o 
  -6  -3   2      151.34      144.68     20.54 o 
  -5  -3   2       54.42       55.09      5.16 o 
  -4  -3   2      595.39      592.99     14.94 o 
  -3  -3   2      388.39      430.35     23.14 o 
  -2  -3   2     1080.81      933.80     30.49 o 
   0  -3   2      631.63      586.95     16.66 o 
   1  -3   2      207.58      214.21     20.65 o 
   2  -3   2      804.23      812.05     59.36 o 
   3  -3   2      233.75      226.52     12.21 o 
   4  -3   2      340.18      370.56     16.20 o 
   5  -3   2      380.25      366.49     16.75 o 
   6  -3   2       31.96       32.50      7.43 o 
   7  -3   2       63.14       62.71     18.17 o 
   8  -3   2      275.88      284.81     31.57 o 
   9  -3   2       20.89       12.11     13.19 o 
  10  -3   2        8.08        8.00     13.62 o 
  11  -3   2       69.40       44.12     20.54 o 
  12  -3   2        1.00        8.87     15.35 o 
 -13  -2   2       10.90       10.16     16.65 o 
 -12  -2   2        1.60        6.27     13.84 o 
 -11  -2   2       79.68       65.31     22.71 o 
 -10  -2   2       43.20       38.71     16.44 o 
  -9  -2   2       35.77       41.95     16.44 o 
  -8  -2   2       18.47       17.08     12.33 o 
  -7  -2   2       58.39       54.93     15.35 o 
  -6  -2   2       48.70       36.33     12.33 o 
  -5  -2   2     1946.05     2032.16     58.39 o 
  -4  -2   2      736.77      763.17     32.22 o 
  -3  -2   2      591.74      594.83     11.82 o 
  -2  -2   2    21309.59    21689.45    173.22 o 
   0  -2   2      675.18      684.62     15.54 o 
   1  -2   2     2692.14     2930.11    278.86 o 
   2  -2   2       45.17       45.80      5.11 o 
   3  -2   2     1795.88     1828.70     30.86 o 
   4  -2   2       12.30       12.72      4.71 o 
   5  -2   2      323.42      349.62     15.77 o 
   6  -2   2      144.71      127.07     11.20 o 
   7  -2   2      506.26      501.26     21.00 o 
   8  -2   2      353.13      325.03     32.22 o 
   9  -2   2       49.00       28.98     15.57 o 
  10  -2   2       97.31      107.48     26.38 o 
  11  -2   2       13.73       14.92     14.71 o 
  12  -2   2        1.51       -3.03     11.68 o 
 -13  -1   2        1.53       -6.49     15.79 o 
 -12  -1   2        0.30       -6.06     14.27 o 
 -11  -1   2        7.88        4.54     14.71 o 
 -10  -1   2       48.09       53.63     19.03 o 
  -9  -1   2      123.44      119.81     24.87 o 
  -8  -1   2        9.22        8.00     11.03 o 
  -7  -1   2       48.33       64.44     16.44 o 
  -6  -1   2      286.12      262.90      9.94 o 
  -5  -1   2       35.38       34.54     22.49 o 
  -4  -1   2     1189.08     1204.98     38.93 o 
  -3  -1   2       68.32       60.55      9.30 o 
  -2  -1   2     9212.50     9163.01     90.40 o 
  -1  -1   2     2236.89     2506.76    285.32 o 
   0  -1   2     5376.27     5316.65    367.64 o 
   1  -1   2      240.40      210.85     23.36 o 
   2  -1   2      767.76      800.82     17.49 o 
   3  -1   2      469.78      436.18     14.33 o 
   4  -1   2     1124.50     1078.44     24.42 o 
   5  -1   2      312.27      293.56     14.53 o 
   6  -1   2      332.60      346.06     27.57 o 
   7  -1   2      354.38      313.83     17.04 o 
   8  -1   2      100.96       89.96     20.33 o 
   9  -1   2      169.00      176.03     28.98 o 
  10  -1   2       95.19       77.20     22.92 o 
  11  -1   2      103.83      128.89     29.84 o 
  12  -1   2       24.03       21.19     16.00 o 
 -13   0   2       15.13       27.46     19.68 o 
 -12   0   2        4.07        6.49     14.92 o 
 -11   0   2        0.72        4.33     13.19 o 
 -10   0   2       13.02       14.06     14.71 o 
  -9   0   2      225.13      261.45     30.71 o 
  -8   0   2       27.15       24.65     13.84 o 
  -7   0   2      221.09      264.89     33.52 o 
  -6   0   2     1376.19     1377.09     27.60 o 
  -5   0   2        6.23       13.87      4.00 o 
  -4   0   2     4853.92     4467.90     83.91 o 
  -3   0   2       47.95       52.94      4.60 o 
  -2   0   2    28196.97    29822.22    380.94 o 
  -1   0   2    10496.94    12437.63   1064.41 o 
   0   0   2      468.36      427.33     56.98 o 
   1   0   2     5534.82     5260.44     59.25 o 
   2   0   2     6712.52     7024.92     54.89 o 
   3   0   2      439.60      437.44     14.29 o 
   4   0   2     1633.26     1613.07     30.21 o 
   5   0   2      186.90      219.84     12.78 o 
   6   0   2       15.02       40.07      7.50 o 
   7   0   2     1422.69     1560.72     37.83 o 
   8   0   2        0.00        1.98      5.14 o 
   9   0   2      277.17      280.27     31.36 o 
  10   0   2      411.97      436.41     40.87 o 
  11   0   2        2.02      -10.60     12.54 o 
  12   0   2        5.06        8.87     15.57 o 
 -13   1   2        1.52        9.95     18.38 o 
 -12   1   2        0.31       10.16     15.57 o 
 -11   1   2        7.91        1.08     13.84 o 
 -10   1   2       48.05       67.90     21.84 o 
  -9   1   2      123.39       99.26     23.14 o 
  -8   1   2        9.22        9.20      5.75 o 
  -7   1   2       48.29       57.95     12.43 o 
  -6   1   2      286.38      281.38     14.64 o 
  -5   1   2       35.09       36.88      6.48 o 
  -4   1   2     1189.95     1156.06     24.01 o 
  -3   1   2       68.12       60.32      6.12 o 
  -2   1   2     9212.49     9468.22    644.66 o 
  -1   1   2     2236.57     1780.79     72.76 o 
   0   1   2     5375.47     6336.10     65.96 o 
   1   1   2      239.38      221.32      8.97 o 
   2   1   2      767.34      703.76     63.58 o 
   3   1   2      468.71      429.97     14.67 o 
   4   1   2     1122.69     1085.72     25.82 o 
   5   1   2      312.30      301.75     15.30 o 
   6   1   2      332.91      339.71     17.44 o 
   7   1   2      354.25      347.27     26.06 o 
   8   1   2      101.03       95.67     14.38 o 
   9   1   2      169.06      195.50     30.28 o 
  10   1   2       95.23       97.75     26.17 o 
  11   1   2      103.80      147.05     32.22 o 
  12   1   2       24.06       21.63     20.11 o 
 -13   2   2       10.90        5.62     15.35 o 
 -12   2   2        1.60       -3.24     13.19 o 
 -11   2   2       79.67       87.37     25.52 o 
 -10   2   2       43.27       61.63     20.33 o 
  -9   2   2       35.74       23.57     15.79 o 
  -8   2   2       18.28       16.99      6.57 o 
  -7   2   2       58.70       50.22      9.55 o 
  -6   2   2       48.81       45.69      8.51 o 
  -5   2   2     1945.95     2003.18     38.36 o 
  -4   2   2      736.33      766.22     36.22 o 
  -3   2   2      591.46      557.72     47.04 o 
  -2   2   2    21308.93    20915.57   1322.91 o 
  -1   2   2    14308.82    13948.99   1061.55 o 
   0   2   2      674.97      827.18     25.09 o 
   1   2   2     2692.01     2745.68    125.97 o 
   2   2   2       45.16       16.24     23.68 o 
   3   2   2     1794.39     1816.10     31.71 o 
   4   2   2       12.30       17.21      5.56 o 
   5   2   2      324.55      327.42     16.82 o 
   6   2   2      144.18      142.83     12.89 o 
   7   2   2      506.42      503.28     23.63 o 
   8   2   2      353.18      327.51     20.91 o 
   9   2   2       48.99       48.03     12.00 o 
  10   2   2       97.31      132.57     28.55 o 
  11   2   2       13.73       14.92     17.52 o 
  12   2   2        1.51        9.52     17.95 o 
 -13   3   2        8.48       15.35     17.95 o 
 -12   3   2        0.55        1.95     14.06 o 
 -11   3   2       41.79       58.17     23.57 o 
 -10   3   2       22.32       24.87     17.30 o 
  -9   3   2        3.68        7.89      7.36 o 
  -8   3   2        0.61       -0.78      4.48 o 
  -7   3   2       35.82       41.10     10.60 o 
  -6   3   2      151.57      146.33     13.24 o 
  -5   3   2       54.39       60.10      9.60 o 
  -4   3   2      593.83      588.16     21.45 o 
  -3   3   2      387.99      425.28     18.48 o 
  -2   3   2     1080.72      859.92     68.58 o 
  -1   3   2     1337.36     1200.40     61.69 o 
   0   3   2      631.69      603.14     25.30 o 
   1   3   2      207.39      146.57     94.50 o 
   2   3   2      803.88      854.43     33.95 o 
   3   3   2      233.83      210.72     12.43 o 
   4   3   2      341.05      346.12     16.96 o 
   5   3   2      380.82      353.16     18.35 o 
   6   3   2       31.95       29.55      8.07 o 
   7   3   2       63.13       73.11     14.06 o 
   8   3   2      275.99      272.36     22.92 o 
   9   3   2       20.89       16.66      8.87 o 
  10   3   2        8.01       17.73     15.57 o 
  11   3   2       69.36       81.74     25.52 o 
  12   3   2        0.99        7.79     16.22 o 
 -12   4   2        2.90        6.92     15.35 o 
 -11   4   2       27.73       29.63     19.46 o 
 -10   4   2       69.26       63.80     22.49 o 
  -9   4   2        8.80        1.71      7.35 o 
  -8   4   2        7.58        6.80      7.27 o 
  -7   4   2       33.22       39.45      9.82 o 
  -6   4   2      238.69      195.22     15.70 o 
  -5   4   2       94.22       83.50     11.83 o 
  -4   4   2      522.91      563.35     33.52 o 
  -3   4   2      838.37      772.24     18.73 o 
  -2   4   2     1840.21     1783.07     62.75 o 
  -1   4   2      530.61      497.46     25.41 o 
   0   4   2     1066.50     1020.00     34.38 o 
   1   4   2      804.54      776.79     34.17 o 
   2   4   2      167.78      168.34     23.36 o 
   3   4   2       25.29       20.50      5.87 o 
   4   4   2      744.85      712.76     25.16 o 
   5   4   2       41.05       36.27      8.56 o 
   6   4   2       31.32       24.00      8.16 o 
   7   4   2      304.54      301.82     21.09 o 
   8   4   2      234.02      224.77     19.97 o 
   9   4   2       70.35       79.85     14.96 o 
  10   4   2        0.62        1.67      6.96 o 
  11   4   2       43.62       67.90     24.44 o 
  12   4   2        9.70       19.46     18.60 o 
 -12   5   2        4.37       21.84     18.81 o 
 -11   5   2       26.43       45.20     21.41 o 
 -10   5   2        0.08        7.45      7.30 o 
  -9   5   2        8.40       22.52      9.92 o 
  -8   5   2       31.78       28.43     11.57 o 
  -7   5   2        3.29       -1.98      5.61 o 
  -6   5   2      140.89      139.66     16.44 o 
  -5   5   2      154.80      178.98     17.28 o 
  -4   5   2      308.87      285.37     18.27 o 
  -3   5   2      128.74       83.81     30.15 o 
  -2   5   2      378.42      361.22     17.98 o 
  -1   5   2      710.42      665.43     23.91 o 
   0   5   2      186.30      215.92     30.06 o 
   1   5   2      121.26      115.48     17.73 o 
   2   5   2      137.27      131.35     12.26 o 
   3   5   2      264.34      232.38     15.34 o 
   4   5   2        4.43        6.46      5.50 o 
   5   5   2      225.92      221.16     16.72 o 
   6   5   2      154.29      143.83     18.06 o 
   7   5   2      139.85      134.39     17.23 o 
   8   5   2        7.54       10.08      7.79 o 
   9   5   2       17.71       24.58     10.24 o 
  10   5   2       12.55       28.38     10.28 o 
  11   5   2       43.06       35.47     22.27 o 
 -11   6   2        2.46        7.57     16.22 o 
 -10   6   2        8.19        4.98      7.68 o 
  -9   6   2        1.48        5.77      8.00 o 
  -8   6   2       23.91       27.61     10.40 o 
  -7   6   2        8.23        5.08      6.90 o 
  -6   6   2       25.22       40.45     10.89 o 
  -5   6   2      115.76      101.49     15.13 o 
  -4   6   2       64.47       79.67     13.37 o 
  -3   6   2      705.03      657.23     21.66 o 
  -2   6   2      675.96      709.35     27.13 o 
  -1   6   2      468.29      504.13     22.93 o 
   0   6   2      334.89      344.85     19.50 o 
   1   6   2       16.52       17.08      9.52 o 
   2   6   2      300.23      298.87     27.25 o 
   3   6   2        7.69        3.87      5.58 o 
   4   6   2       40.91       47.15     10.47 o 
   5   6   2      229.86      196.74     19.27 o 
   6   6   2       15.71       18.60      9.02 o 
   7   6   2      234.69      231.70     21.19 o 
   8   6   2        0.95        1.62      6.80 o 
   9   6   2        7.92       14.43      9.24 o 
  10   6   2        1.27        6.06      9.52 o 
 -10   7   2        1.09        6.79      7.95 o 
  -9   7   2        0.59        0.12      7.47 o 
  -8   7   2        8.28        8.98      8.77 o 
  -7   7   2        5.12        1.12      6.92 o 
  -6   7   2       61.59       49.36     12.94 o 
  -5   7   2        5.89        3.78     10.38 o 
  -4   7   2       52.01       53.73     12.00 o 
  -3   7   2        6.91        6.84      6.34 o 
  -2   7   2      255.83      242.30     18.26 o 
  -1   7   2        6.15        4.48      8.11 o 
   0   7   2       32.91       24.81      8.41 o 
   1   7   2       56.87       57.96     16.22 o 
   2   7   2       18.37       15.35      9.73 o 
   3   7   2       15.51       13.84     11.03 o 
   4   7   2      155.45      163.26     23.03 o 
   5   7   2       88.89       97.32     15.89 o 
   6   7   2        4.70        9.87      7.90 o 
   7   7   2       29.03       35.71     11.47 o 
   8   7   2       10.16        5.19      9.73 o 
   9   7   2        0.53        5.41      9.95 o 
  10   7   2        1.42        2.81     10.81 o 
 -10   8   2       12.19       16.64     12.88 o 
  -9   8   2        3.60        0.00      7.46 o 
  -8   8   2       23.63       12.36      9.51 o 
  -7   8   2       57.34       61.17     15.02 o 
  -6   8   2       29.63       29.91     11.05 o 
  -5   8   2      284.79      297.85     32.44 o 
  -4   8   2        3.48        5.62     10.38 o 
  -3   8   2        4.11        3.61      7.36 o 
  -2   8   2      117.20       98.23     15.36 o 
  -1   8   2       61.12       72.29     13.68 o 
   0   8   2      108.60      117.79     16.89 o 
   1   8   2        6.77       17.95     11.89 o 
   2   8   2      198.53      202.42     30.92 o 
   3   8   2      187.60      154.41     29.19 o 
   4   8   2        3.26        3.89     11.89 o 
   5   8   2       50.85       52.98     18.60 o 
   6   8   2      122.69      120.02     26.38 o 
   7   8   2       23.84       32.65     15.79 o 
   8   8   2       16.25       19.03     13.19 o 
   9   8   2       49.05       62.93     21.84 o 
  -8   9   2        1.54        2.83      8.52 o 
  -7   9   2        1.18        5.88     10.50 o 
  -6   9   2       16.91       13.80     10.19 o 
  -5   9   2        7.83        4.54     10.38 o 
  -4   9   2        4.36       -1.95      9.95 o 
  -3   9   2        4.75       12.99      8.56 o 
  -2   9   2       36.61       49.21     12.34 o 
  -1   9   2        2.64        1.96      6.96 o 
   0   9   2       52.83       64.66     19.90 o 
   1   9   2       13.87       21.63     14.71 o 
   2   9   2      169.60      186.20     32.65 o 
   3   9   2      130.00      147.92     30.92 o 
   4   9   2        7.18       12.11     14.49 o 
   5   9   2       31.73       14.06     12.98 o 
   6   9   2        4.34       16.87     13.41 o 
   7   9   2       16.61       20.54     12.54 o 
   8   9   2       11.11       11.25     14.06 o 
  -7  10   2        0.61       11.46     13.19 o 
  -6  10   2       94.28      115.70     29.41 o 
  -5  10   2        9.93       25.95     15.14 o 
  -4  10   2       72.86       71.80     24.44 o 
  -3  10   2       12.75       10.60     13.41 o 
  -2  10   2       21.49        9.66      9.16 o 
  -1  10   2        0.59        5.41     11.25 o 
   0  10   2       10.97        1.73     11.46 o 
   1  10   2        6.22        2.81     12.11 o 
   2  10   2       10.25        2.81     12.33 o 
   3  10   2       16.29       28.11     17.73 o 
   4  10   2        3.75       10.38     13.84 o 
   5  10   2        0.69       -7.57      9.73 o 
   6  10   2        9.62        9.08     13.19 o 
  -4  11   2        1.45       10.38     14.49 o 
  -3  11   2       19.47       27.68     16.87 o 
  -2  11   2        0.42        5.62     14.49 o 
  -1  11   2        2.15       10.38     13.62 o 
   0  11   2        2.00       10.81     13.41 o 
   1  11   2        2.93       -0.65     11.46 o 
   2  11   2        5.37       -0.65     15.35 o 
   3  11   2       21.62       30.28     20.98 o 
   4  11   2        9.01        2.16     15.57 o 
  -3 -11   3        1.23        0.87     12.33 o 
  -2 -11   3        0.03       -2.60     10.16 o 
  -1 -11   3        3.01       10.60     10.60 o 
   0 -11   3        9.17        8.00     11.03 o 
   1 -11   3        1.85       -1.30     11.46 o 
   2 -11   3        5.96       10.16     17.73 o 
  -7 -10   3       13.63        4.11     15.35 o 
  -6 -10   3       84.50      113.10     29.19 o 
  -5 -10   3      160.11      175.38     32.01 o 
  -4 -10   3       24.73       35.68     17.52 o 
  -2 -10   3       16.74       10.16     12.54 o 
  -1 -10   3      105.34       90.61     23.57 o 
   0 -10   3      125.93      106.40     24.87 o 
   1 -10   3      131.51      152.46     29.84 o 
   2 -10   3       40.27       26.17     15.14 o 
   3 -10   3       54.73       70.28     22.27 o 
   4 -10   3       41.59       44.98     18.38 o 
   5 -10   3        0.87       -3.24      8.00 o 
   6 -10   3        4.17       10.38     10.16 o 
  -8  -9   3        3.26        5.62     12.11 o 
  -7  -9   3        8.27        8.65     10.60 o 
  -6  -9   3       28.07       35.03     15.35 o 
  -5  -9   3        5.29       11.68     11.25 o 
  -4  -9   3        1.39       19.46     10.60 o 
  -3  -9   3        0.75       -2.81      7.79 o 
  -2  -9   3        4.97       15.79     10.60 o 
  -1  -9   3       35.71       29.78      9.71 o 
   0  -9   3      106.69       97.53     24.22 o 
   1  -9   3       78.26       87.15     22.27 o 
   2  -9   3       63.96       82.18     21.19 o 
   3  -9   3        9.07        7.14      9.95 o 
   4  -9   3        0.16       -0.87      9.30 o 
   5  -9   3       45.29       60.77     21.19 o 
   6  -9   3        0.68        3.46     10.16 o 
   7  -9   3       14.98       26.60     13.19 o 
 -10  -8   3        4.05       18.81     13.84 o 
  -9  -8   3       23.21       31.57     16.44 o 
  -8  -8   3       42.83       49.31     18.60 o 
  -7  -8   3       90.73      102.07     23.79 o 
  -6  -8   3        2.36       17.08     12.76 o 
  -5  -8   3      154.90      154.19     26.82 o 
  -4  -8   3        7.37       19.25     11.46 o 
  -3  -8   3       58.96       69.63     18.38 o 
  -1  -8   3       30.90       37.04     10.06 o 
   0  -8   3       25.25       24.96      8.44 o 
   1  -8   3      103.67       81.53     20.33 o 
   2  -8   3        3.55        4.54      9.73 o 
   3  -8   3      383.18      409.37     34.17 o 
   4  -8   3      333.97      339.31     31.14 o 
   5  -8   3      108.34      127.81     27.68 o 
   6  -8   3       16.63       32.87     16.65 o 
   7  -8   3        0.07        6.92      9.95 o 
   8  -8   3       19.73       19.68     11.25 o 
   9  -8   3        0.90       -5.41      9.95 o 
 -11  -7   3        0.02       11.03     14.49 o 
 -10  -7   3        6.47       15.35     11.25 o 
  -9  -7   3        4.30       10.16     11.68 o 
  -8  -7   3        8.65        4.76      9.52 o 
  -7  -7   3       11.30        6.92     10.60 o 
  -6  -7   3        1.47        1.08     10.16 o 
  -5  -7   3       70.56       68.99     18.81 o 
  -4  -7   3       40.41       46.93     15.14 o 
  -3  -7   3      138.57      144.68     21.84 o 
  -1  -7   3        1.88        1.95      6.70 o 
   0  -7   3      151.91      142.01     14.72 o 
   1  -7   3        5.78        7.37      5.04 o 
   2  -7   3        2.28       12.76      8.65 o 
   3  -7   3        0.76        2.16      7.35 o 
   4  -7   3       83.26       93.91     14.50 o 
   5  -7   3      426.46      418.67     38.71 o 
   6  -7   3      108.02      119.81     26.17 o 
   7  -7   3       24.86       27.90     13.84 o 
   8  -7   3       17.81       21.84     13.84 o 
   9  -7   3        9.65       14.92     11.25 o 
  10  -7   3        5.07       -4.11     10.16 o 
 -11  -6   3       16.34        9.30     11.46 o 
 -10  -6   3       12.25       29.41     15.35 o 
  -9  -6   3       70.79       58.61     20.11 o 
  -8  -6   3      245.25      305.79     33.09 o 
  -7  -6   3       20.88       24.65     14.27 o 
  -6  -6   3       23.36       27.68     13.84 o 
  -5  -6   3       16.64       29.63     12.33 o 
  -4  -6   3       36.96       51.25     14.27 o 
  -3  -6   3      477.63      526.58     32.44 o 
   0  -6   3       11.32       15.12      6.04 o 
   1  -6   3      219.71      221.29     14.22 o 
   2  -6   3      149.40      125.23     19.25 o 
   3  -6   3      436.22      487.44     32.01 o 
   4  -6   3      839.16      852.88     34.82 o 
   5  -6   3      524.30      474.79     24.24 o 
   6  -6   3       61.00       78.07     21.41 o 
   7  -6   3       95.34       83.69     23.57 o 
   8  -6   3       34.28       26.82     15.35 o 
   9  -6   3       10.90       12.98     10.60 o 
  10  -6   3        1.44       12.33     15.14 o 
 -12  -5   3        7.62        0.43     11.89 o 
 -11  -5   3       11.32       25.95     13.41 o 
 -10  -5   3        5.45       22.49     13.41 o 
  -9  -5   3        2.43        2.81     11.03 o 
  -8  -5   3        0.59       -0.87      8.43 o 
  -7  -5   3       23.83       18.60     11.68 o 
  -6  -5   3       70.32       74.18     17.73 o 
  -5  -5   3        8.43        8.00      7.14 o 
  -4  -5   3       12.47       11.68      6.92 o 
  -3  -5   3      139.43      152.89     16.65 o 
   0  -5   3      560.89      522.80     20.35 o 
   1  -5   3      273.50      283.77     14.60 o 
   2  -5   3      278.89      282.54     14.13 o 
   3  -5   3       91.45      107.09      9.68 o 
   4  -5   3      109.47      124.51     13.58 o 
   5  -5   3      175.44      169.64     15.00 o 
   6  -5   3       69.08       62.28     18.17 o 
   7  -5   3      303.80      330.87     34.60 o 
   8  -5   3        1.02       -3.03      9.30 o 
   9  -5   3       46.66       50.39     21.41 o 
  10  -5   3       28.68       35.25     19.03 o 
  11  -5   3       17.01       23.79     19.46 o 
 -12  -4   3        8.97       14.71     12.54 o 
 -11  -4   3        2.57        0.87      9.52 o 
 -10  -4   3       32.90       30.71     16.22 o 
  -9  -4   3        1.79       -2.81      8.87 o 
  -8  -4   3      112.72      143.38     25.52 o 
  -7  -4   3       24.42       19.90     11.46 o 
  -6  -4   3      311.41      318.76     27.68 o 
  -5  -4   3      152.34      156.02      9.52 o 
  -4  -4   3       40.05       42.60     11.68 o 
  -3  -4   3      291.16      306.22     20.76 o 
  -2  -4   3     1621.46     1774.17     45.85 o 
   0  -4   3      263.86      266.68     13.45 o 
   1  -4   3       83.61       90.22      9.30 o 
   2  -4   3      259.76      263.36     24.87 o 
   3  -4   3       23.27       30.69      6.02 o 
   4  -4   3      625.66      739.76     32.98 o 
   5  -4   3       19.69       26.41      7.36 o 
   6  -4   3      180.13      155.72     14.52 o 
   7  -4   3        5.17        6.70      9.95 o 
   8  -4   3      143.51      116.35     25.73 o 
   9  -4   3        1.05       -0.87     10.60 o 
  10  -4   3       48.77       46.06     20.76 o 
  11  -4   3        2.72       11.46     16.22 o 
 -13  -3   3       14.47       12.54     15.35 o 
 -12  -3   3        3.74        8.87     11.68 o 
 -11  -3   3       14.30       22.49     14.06 o 
 -10  -3   3        0.90      -10.38      7.35 o 
  -9  -3   3        6.99        5.41     10.60 o 
  -8  -3   3       20.94       29.63     13.62 o 
  -7  -3   3       71.56       85.21     19.03 o 
  -6  -3   3       48.54       51.90     14.27 o 
  -5  -3   3       34.54       44.77     11.68 o 
  -4  -3   3      188.30      182.30     17.08 o 
  -3  -3   3        2.62        1.08      4.33 o 
  -2  -3   3      244.35      244.59     15.14 o 
  -1  -3   3     1448.01     1387.07     67.69 o 
   0  -3   3      246.95      221.21     11.20 o 
   1  -3   3     2991.17     2849.03    177.01 o 
   2  -3   3       44.15       57.69      6.80 o 
   3  -3   3       15.95       19.21      5.81 o 
   4  -3   3      245.80      285.28     15.12 o 
   5  -3   3      197.16      229.97     21.84 o 
   6  -3   3        5.29        1.62      4.52 o 
   7  -3   3       52.31       68.12     18.81 o 
   8  -3   3      117.77      105.97     24.22 o 
   9  -3   3       87.90       56.23     20.11 o 
  10  -3   3       26.69       26.38     17.73 o 
  11  -3   3       26.64       28.33     19.46 o 
  12  -3   3        0.49      -10.60     16.00 o 
 -13  -2   3        1.25       21.84     16.22 o 
 -12  -2   3        2.18       -1.95     11.03 o 
 -11  -2   3       56.46       61.63     21.84 o 
 -10  -2   3       27.49       30.49     15.79 o 
  -9  -2   3       15.19       16.65     13.84 o 
  -8  -2   3      167.09      156.79     24.00 o 
  -7  -2   3      510.68      433.81     32.44 o 
  -6  -2   3       17.68       25.30     10.38 o 
  -5  -2   3      221.51      198.74     19.03 o 
  -4  -2   3     1322.28     1233.53     40.22 o 
  -3  -2   3     4359.60     4414.23     69.20 o 
  -2  -2   3    10566.83    10628.36    103.15 o 
  -1  -2   3       47.60       46.30      4.20 o 
   0  -2   3      130.08      100.99     11.25 o 
   1  -2   3      246.42      227.25     12.87 o 
   2  -2   3       19.76       18.27      4.36 o 
   3  -2   3     1171.43     1128.25     42.17 o 
   4  -2   3     1343.49     1546.81     42.06 o 
   5  -2   3      586.68      626.59     22.03 o 
   6  -2   3       34.71       26.82      7.15 o 
   7  -2   3      152.94      158.56     14.04 o 
   8  -2   3       26.87       15.14     11.89 o 
   9  -2   3       57.08       57.52     19.68 o 
  10  -2   3       44.19       53.85     20.11 o 
  11  -2   3       42.76       38.49     19.46 o 
  12  -2   3       23.50       31.36     21.63 o 
 -13  -1   3        2.93        0.22     17.30 o 
 -12  -1   3       19.46       34.38     20.54 o 
 -11  -1   3        2.29       -4.11     10.81 o 
 -10  -1   3       10.83        5.84     13.84 o 
  -9  -1   3       24.63       26.38     14.27 o 
  -8  -1   3       29.95       50.39     15.79 o 
  -7  -1   3       43.15       53.85     14.92 o 
  -6  -1   3       40.12       39.14     12.33 o 
  -5  -1   3       88.21       95.59     15.35 o 
  -4  -1   3      266.72      240.91     17.95 o 
  -3  -1   3      712.46      706.94     25.95 o 
  -2  -1   3     2977.51     3575.64     35.69 o 
  -1  -1   3      286.89      283.20     17.20 o 
   0  -1   3     1711.69     1736.26    255.07 o 
   1  -1   3      672.82      667.58     43.58 o 
   2  -1   3     2406.73     2273.22     32.09 o 
   3  -1   3      279.41      280.46     13.08 o 
   4  -1   3      719.20      715.91     21.29 o 
   5  -1   3       46.54       67.86      9.03 o 
   6  -1   3       70.82       81.29     10.49 o 
   7  -1   3      475.78      460.05     46.50 o 
   8  -1   3       16.39       14.71     11.46 o 
   9  -1   3       37.66       42.17     17.95 o 
  10  -1   3        3.28        4.54     12.33 o 
  11  -1   3        7.67       10.60     14.71 o 
  12  -1   3        1.42       -3.24     12.98 o 
 -13   0   3        2.14       -1.08     15.14 o 
 -12   0   3        0.01       -0.43     13.41 o 
 -11   0   3        1.89       -1.73     11.89 o 
 -10   0   3        6.07        6.06     11.89 o 
  -9   0   3        0.19       -5.41     11.03 o 
  -8   0   3        0.01       -1.73      7.35 o 
  -7   0   3        2.12       -1.26      3.04 o 
  -6   0   3       20.46       18.49      4.89 o 
  -5   0   3        7.84       10.42      3.50 o 
  -4   0   3        0.32       -1.95      2.13 o 
  -3   0   3       23.00       34.14      5.19 o 
  -2   0   3        4.30        3.73      2.02 o 
  -1   0   3       11.42       10.66      2.15 o 
   0   0   3      167.45      125.22     25.41 o 
   1   0   3       20.56       18.09     20.33 o 
   2   0   3       20.12       16.77      4.36 o 
   3   0   3        4.02        4.33      3.38 o 
   4   0   3      235.49      248.04     12.90 o 
   5   0   3      153.25      153.35     12.65 o 
   6   0   3        1.07        0.56      4.15 o 
   7   0   3       13.41       14.84      6.48 o 
   8   0   3       14.53       12.81      6.48 o 
   9   0   3        4.80        0.22     11.25 o 
  10   0   3        3.40        6.06     12.76 o 
  11   0   3        0.35        2.38     14.49 o 
  12   0   3        0.73       18.17     17.52 o 
 -13   1   3        2.93       27.03     20.98 o 
 -12   1   3       19.44       30.71     19.03 o 
 -11   1   3        2.29        0.43     12.11 o 
 -10   1   3       10.85        3.24     11.25 o 
  -9   1   3       24.65       25.52     14.92 o 
  -8   1   3       30.01       39.91      8.40 o 
  -7   1   3       43.32       50.14      8.54 o 
  -6   1   3       40.14       42.31      8.65 o 
  -5   1   3       88.78       76.89      8.36 o 
  -4   1   3      266.73      224.61     11.15 o 
  -3   1   3      712.20      718.80     43.95 o 
  -2   1   3     2976.67     2679.15     91.99 o 
  -1   1   3      286.58      229.19     81.31 o 
   0   1   3     1710.40     2042.76     37.20 o 
   1   1   3      672.32      691.10     33.20 o 
   2   1   3     2405.25     2495.82     49.96 o 
   3   1   3      278.74      269.79     12.34 o 
   4   1   3      719.20      711.02     43.58 o 
   5   1   3       46.62       54.12      8.62 o 
   6   1   3       70.85       75.11     10.59 o 
   7   1   3      475.95      480.02     22.71 o 
   8   1   3       16.48       15.21      7.35 o 
   9   1   3       37.56       42.82     18.60 o 
  10   1   3        3.28        9.73     12.98 o 
  11   1   3        7.71       15.57     16.65 o 
  12   1   3        1.42       -1.30     14.06 o 
 -13   2   3        1.25       -5.62     13.84 o 
 -12   2   3        2.18       10.60     15.79 o 
 -11   2   3       56.43       46.28     20.76 o 
 -10   2   3       27.49       25.09     16.44 o 
  -9   2   3       15.25       30.92     16.44 o 
  -8   2   3      167.03      178.26     21.30 o 
  -7   2   3      510.43      451.94     42.06 o 
  -6   2   3       17.80       15.03      5.73 o 
  -5   2   3      221.50      207.88     13.14 o 
  -4   2   3     1321.82     1253.72     40.45 o 
  -3   2   3     4358.53     4195.69    204.23 o 
  -2   2   3    10567.00    11559.20    905.50 o 
  -1   2   3       48.25       58.55      8.33 o 
   0   2   3      129.75      109.43     10.81 o 
   1   2   3      246.48      219.69     19.57 o 
   2   2   3       19.73       18.30      4.56 o 
   3   2   3     1170.80      775.13    313.25 o 
   4   2   3     1343.72     1461.81     32.06 o 
   5   2   3      586.50      620.43     23.17 o 
   6   2   3       34.78       22.48      7.14 o 
   7   2   3      152.98      190.78     15.82 o 
   8   2   3       26.83       20.28      8.87 o 
   9   2   3       57.08       65.06     12.56 o 
  10   2   3       44.17       51.69     20.98 o 
  11   2   3       42.76       60.34     22.92 o 
  12   2   3       23.49       20.76     18.60 o 
 -13   3   3       14.47       26.17     20.54 o 
 -12   3   3        3.74        9.30     16.44 o 
 -11   3   3       14.25        2.38     12.76 o 
 -10   3   3        0.89        3.46     12.54 o 
  -9   3   3        6.99        8.82      7.63 o 
  -8   3   3       20.94       16.43      7.38 o 
  -7   3   3       71.62       95.97     16.00 o 
  -6   3   3       48.70       63.93     10.64 o 
  -5   3   3       34.81       33.78      7.84 o 
  -4   3   3      188.46      194.12     13.19 o 
  -3   3   3        2.59       -0.40      2.22 o 
  -2   3   3      244.25      208.36     23.37 o 
  -1   3   3     1448.39     1451.73     37.41 o 
   0   3   3      246.89      213.01     16.00 o 
   1   3   3     2990.33     2767.11    200.79 o 
   2   3   3       44.13       58.11      8.33 o 
   3   3   3       15.80        6.01      9.41 o 
   4   3   3      245.42      276.31     15.34 o 
   5   3   3      197.19      196.74     15.89 o 
   6   3   3        5.30        6.34      5.11 o 
   7   3   3       52.41       73.84     12.46 o 
   8   3   3      117.86      114.07     16.04 o 
   9   3   3       87.92       88.07     15.11 o 
  10   3   3       26.65       30.71     18.17 o 
  11   3   3       26.65       38.28     21.19 o 
  12   3   3        0.49       -6.92     16.65 o 
 -12   4   3        8.97        4.33     16.00 o 
 -11   4   3        2.59        2.81     12.98 o 
 -10   4   3       32.91       53.42     21.19 o 
  -9   4   3        1.79        3.40      5.76 o 
  -8   4   3      112.63      123.10     16.52 o 
  -7   4   3       24.46       18.56      7.33 o 
  -6   4   3      311.43      297.96     19.06 o 
  -5   4   3      152.40      154.53     16.33 o 
  -4   4   3       39.98       59.25      6.54 o 
  -3   4   3      291.50      259.42     18.99 o 
  -2   4   3     1622.12     1585.24     76.38 o 
  -1   4   3      583.27      539.26     19.57 o 
   0   4   3      262.80      255.62     19.68 o 
   1   4   3       83.46      112.45     16.44 o 
   2   4   3      259.73      247.09     14.81 o 
   3   4   3       23.36        7.89      7.46 o 
   4   4   3      625.62      656.49     24.28 o 
   5   4   3       19.63       17.07      7.01 o 
   6   4   3      180.10      161.86     16.53 o 
   7   4   3        5.21        7.33      7.47 o 
   8   4   3      143.47      131.48     24.87 o 
   9   4   3        1.05        4.30      7.49 o 
  10   4   3       48.86       53.14     12.76 o 
  11   4   3        2.71       -4.97     16.00 o 
 -12   5   3        7.63       18.38     20.76 o 
 -11   5   3       11.33       11.89     16.44 o 
 -10   5   3        5.45       17.16      9.03 o 
  -9   5   3        2.44        3.87      7.40 o 
  -8   5   3        0.58        1.79      7.17 o 
  -7   5   3       23.75       17.48     11.68 o 
  -6   5   3       70.46       64.58     12.58 o 
  -5   5   3        8.36        2.66      7.24 o 
  -4   5   3       12.36        8.60      4.46 o 
  -3   5   3      139.42      123.48     22.74 o 
  -2   5   3       28.41       26.93      6.93 o 
  -1   5   3      154.14      142.55     12.63 o 
   0   5   3      561.14      540.86     31.14 o 
   1   5   3      273.70      293.89     24.22 o 
   2   5   3      278.45      159.14    104.24 o 
   3   5   3       91.44       42.25     54.06 o 
   4   5   3      109.53      109.20     12.95 o 
   5   5   3      175.48      170.59     16.59 o 
   6   5   3       69.11       74.08     13.67 o 
   7   5   3      303.89      311.72     22.08 o 
   8   5   3        0.99        0.61      7.03 o 
   9   5   3       46.59       64.28     15.68 o 
  10   5   3       28.68       25.21     10.64 o 
 -11   6   3       16.35       22.06     17.52 o 
 -10   6   3       12.25       17.78      9.29 o 
  -9   6   3       70.82       69.45     14.84 o 
  -8   6   3      245.32      257.85     21.92 o 
  -7   6   3       20.87       28.24     10.38 o 
  -6   6   3       23.33       26.02      9.88 o 
  -5   6   3       16.59       10.60      7.42 o 
  -4   6   3       36.97       49.79      8.33 o 
  -3   6   3      477.50      475.74     28.64 o 
  -2   6   3      279.81      302.18     18.38 o 
  -1   6   3       66.31       53.78     10.28 o 
   0   6   3       11.22        8.87      7.57 o 
   1   6   3      219.89      201.77     22.71 o 
   2   6   3      149.28      152.68     23.14 o 
   3   6   3      436.28      342.12     38.28 o 
   4   6   3      839.09      801.99     30.69 o 
   5   6   3      524.27      442.78     24.94 o 
   6   6   3       60.70       63.44     13.21 o 
   7   6   3       95.32      103.17     16.44 o 
   8   6   3       34.27       42.39     17.52 o 
   9   6   3       10.90       31.14     14.49 o 
  10   6   3        1.46       -0.43      8.65 o 
 -11   7   3        0.02        0.24     11.15 o 
 -10   7   3        6.46       10.22      9.73 o 
  -9   7   3        4.31        5.78      8.52 o 
  -8   7   3        8.66        9.43      8.68 o 
  -7   7   3       11.32       10.65      9.19 o 
  -6   7   3        1.44        9.75      7.63 o 
  -5   7   3       70.52       70.85     13.75 o 
  -4   7   3       40.30       49.74      9.02 o 
  -3   7   3      138.54      112.92     14.66 o 
  -2   7   3      632.13      599.45     27.36 o 
  -1   7   3        1.88        1.20      4.95 o 
   0   7   3      151.83      133.43     22.71 o 
   1   7   3        5.76        6.49      7.57 o 
   2   7   3        2.28        6.92      9.73 o 
   3   7   3        0.78        0.65      6.70 o 
   4   7   3       83.24       80.17     14.33 o 
   5   7   3      426.59      429.92     39.14 o 
   6   7   3      108.07      134.30     27.25 o 
   7   7   3       24.80       26.82     14.92 o 
   8   7   3       17.78       29.41     14.49 o 
   9   7   3        9.64        2.38      9.95 o 
  10   7   3        5.07       -0.87     12.33 o 
 -10   8   3        4.07        9.35     11.23 o 
  -9   8   3       23.17       30.75     11.46 o 
  -8   8   3       42.80       36.88     12.53 o 
  -7   8   3       90.71       94.83     17.81 o 
  -6   8   3        2.37        8.08      8.05 o 
  -5   8   3      154.87      169.49     25.63 o 
  -4   8   3        7.36       12.11     10.60 o 
  -3   8   3       58.91       61.17     12.99 o 
  -2   8   3       60.31       67.89     13.48 o 
  -1   8   3       30.88       47.14     15.57 o 
   0   8   3       25.26       20.98     12.11 o 
   1   8   3      103.58       96.45     22.49 o 
   2   8   3        3.57       -1.08      8.65 o 
   3   8   3      383.26      385.59     36.98 o 
   4   8   3      334.03      306.44     34.17 o 
   5   8   3      108.45      124.56     28.11 o 
   6   8   3       16.59       14.71     12.33 o 
   7   8   3        0.06       -5.62      7.14 o 
   8   8   3       19.73       23.79     13.41 o 
   9   8   3        0.90       17.73     14.71 o 
  -8   9   3        3.26       14.74     10.01 o 
  -7   9   3        8.27        7.80      8.83 o 
  -6   9   3       28.07       31.30     11.75 o 
  -5   9   3        5.26        4.97     10.16 o 
  -4   9   3        1.39       -5.62      8.87 o 
  -3   9   3        0.75       -2.44      6.55 o 
  -2   9   3        4.96        1.77      7.03 o 
  -1   9   3       35.54       30.49     14.92 o 
   0   9   3      106.74      124.78     26.17 o 
   1   9   3       78.39       87.80     24.44 o 
   2   9   3       63.97      102.72     26.17 o 
   3   9   3        9.08        9.52     11.25 o 
   4   9   3        0.16        5.84     11.46 o 
   5   9   3       45.32       57.96     19.25 o 
   6   9   3        0.69       -0.65      7.57 o 
   7   9   3       14.98       25.09     12.98 o 
  -7  10   3       13.64        6.27     12.98 o 
  -6  10   3       84.53       78.50     23.36 o 
  -5  10   3      160.04      195.50     36.76 o 
  -4  10   3       24.69       15.14     16.00 o 
  -3  10   3       19.67       19.03     15.57 o 
  -2  10   3       16.68       27.03     14.06 o 
  -1  10   3      105.48      117.86     27.68 o 
   0  10   3      125.96      110.29     27.46 o 
   1  10   3      131.46      154.19     32.22 o 
   2  10   3       40.26       25.73     15.79 o 
   3  10   3       54.74       72.66     23.79 o 
   4  10   3       41.58       36.98     19.25 o 
   5  10   3        0.86        3.46     14.92 o 
   6  10   3        4.17        8.00     12.11 o 
  -4  11   3        3.63       12.76     15.79 o 
  -1  11   3        3.01        3.46     12.11 o 
   0  11   3        9.17        7.14     14.06 o 
   1  11   3        1.84        5.19     13.84 o 
   2  11   3        5.97        9.52     15.35 o 
   3  11   3        4.66       13.41     17.30 o 
  -4 -11   4        2.38       10.93     12.00 o 
  -3 -11   4        1.62       17.52     16.87 o 
  -2 -11   4        4.61       11.46     11.25 o 
  -1 -11   4        1.65        3.46      9.08 o 
   0 -11   4        0.47       13.19     16.22 o 
   1 -11   4       13.19       13.84     13.62 o 
   2 -11   4        1.14        4.54     15.79 o 
  -4 -10   4       20.07       28.11     16.44 o 
  -3 -10   4       11.84       14.51     10.06 o 
  -2 -10   4        4.92       12.54     12.11 o 
  -1 -10   4       28.24       36.98     16.22 o 
   0 -10   4        0.62        7.79     10.81 o 
   1 -10   4       37.46       44.12     18.81 o 
   2 -10   4        6.76       20.54     11.46 o 
   3 -10   4        3.26        4.97     15.14 o 
   4 -10   4       21.31       15.79     12.98 o 
   5 -10   4        2.09        3.03     11.46 o 
   6 -10   4        5.40       -1.08     10.60 o 
  -8  -9   4       16.32       17.73     11.68 o 
  -7  -9   4        1.85       16.65     13.19 o 
  -6  -9   4       11.84       17.30     10.16 o 
  -5  -9   4        0.22       11.89      8.43 o 
  -4  -9   4        1.58        9.52      8.43 o 
  -3  -9   4       16.60       18.75      9.93 o 
  -2  -9   4       20.39       18.73      8.71 o 
  -1  -9   4        1.15       -0.89      5.17 o 
   0  -9   4      113.77      121.54     26.60 o 
   1  -9   4       75.59       75.04     20.98 o 
   2  -9   4       66.10       73.31     20.76 o 
   3  -9   4        2.86       18.38     12.11 o 
   5  -9   4       48.32       53.63     19.03 o 
   6  -9   4       27.50       50.39     19.46 o 
   7  -9   4        8.42       17.52     10.81 o 
 -10  -8   4        1.90        2.38     12.11 o 
  -9  -8   4       42.02       20.76     14.06 o 
  -8  -8   4       43.96       66.17     19.46 o 
  -7  -8   4       37.52       40.44     17.30 o 
  -6  -8   4       78.25      100.34     23.57 o 
  -5  -8   4        5.43        0.87      9.95 o 
  -4  -8   4       77.43       88.23     19.46 o 
  -3  -8   4       20.18       20.54     10.38 o 
  -2  -8   4       26.89       30.38     10.19 o 
  -1  -8   4      107.78      107.75     23.25 o 
   0  -8   4       11.51       16.56      8.10 o 
   1  -8   4      132.45      157.43     26.60 o 
   2  -8   4      105.42      123.27     23.57 o 
   3  -8   4        2.10        4.54      9.73 o 
   4  -8   4       32.54       40.01     13.84 o 
   5  -8   4      126.87      103.59     26.38 o 
   6  -8   4       11.82        9.08     12.33 o 
   7  -8   4       31.38       36.11     18.17 o 
   8  -8   4       56.05       75.26     23.14 o 
 -11  -7   4        3.08       20.54     14.49 o 
 -10  -7   4        2.48       -0.65      9.08 o 
  -9  -7   4        2.43        0.43     10.16 o 
  -8  -7   4       34.34       37.41     15.57 o 
  -7  -7   4        0.63       -3.46      7.35 o 
  -6  -7   4       34.56       26.60     13.62 o 
  -5  -7   4       27.95       30.49     13.41 o 
  -4  -7   4       26.93       31.14     11.89 o 
  -3  -7   4       16.14       15.14      9.08 o 
  -2  -7   4       67.59       60.70     11.70 o 
  -1  -7   4       44.97       41.85     14.16 o 
   0  -7   4      629.46      581.40     27.79 o 
   1  -7   4      135.01      117.53     13.77 o 
   2  -7   4       32.15       38.49     14.06 o 
   3  -7   4       11.78       17.30     11.25 o 
   4  -7   4        1.83        4.54      9.08 o 
   5  -7   4       83.57       91.04     22.92 o 
   6  -7   4       16.03       19.25     12.76 o 
   7  -7   4       10.15       11.25     12.11 o 
   8  -7   4        0.53       16.00     11.25 o 
   9  -7   4        3.75       15.57     13.41 o 
 -11  -6   4        0.03        6.70      9.30 o 
 -10  -6   4        3.88       12.76     10.60 o 
  -9  -6   4        2.19        2.81      9.52 o 
  -8  -6   4       77.19      105.53     24.65 o 
  -7  -6   4       11.28       15.79     11.03 o 
  -6  -6   4      108.75      123.48     22.49 o 
  -5  -6   4       29.76       23.79     10.81 o 
  -4  -6   4        5.00        7.57      7.57 o 
  -3  -6   4      278.92      333.25     25.30 o 
  -2  -6   4      252.94      242.42     24.87 o 
  -1  -6   4      234.59      223.80     15.74 o 
   0  -6   4       14.00        8.37      4.87 o 
   1  -6   4       44.51       39.17      8.46 o 
   2  -6   4       93.00       91.64     11.02 o 
   3  -6   4       44.94       65.96     15.79 o 
   4  -6   4       22.87       33.47      9.50 o 
   5  -6   4        0.07        1.30      5.66 o 
   6  -6   4      259.51      288.49     32.87 o 
   7  -6   4       21.55       37.41     17.08 o 
   8  -6   4       23.94       31.36     18.17 o 
   9  -6   4        2.22        6.27     11.68 o 
  10  -6   4        1.45       -0.22     13.62 o 
 -12  -5   4       12.25       31.57     16.44 o 
 -11  -5   4        8.53       24.44     14.49 o 
 -10  -5   4        4.32       10.16     12.98 o 
  -9  -5   4       26.15       40.22     17.95 o 
  -8  -5   4       17.04       23.79     13.41 o 
  -7  -5   4       21.90       20.54     12.33 o 
  -6  -5   4       25.56        8.87      8.00 o 
  -5  -5   4       47.31       51.47     13.62 o 
  -4  -5   4       36.60       49.31     12.76 o 
  -3  -5   4      557.36      568.97     29.84 o 
  -2  -5   4      360.42      357.08     17.25 o 
  -1  -5   4      481.96      455.71     20.23 o 
   0  -5   4      103.97      127.99     12.44 o 
   1  -5   4       93.41      107.22     10.91 o 
   2  -5   4       18.29       13.43      5.45 o 
   3  -5   4      349.31      335.19     16.15 o 
   4  -5   4       35.34       29.12      8.46 o 
   5  -5   4       58.69       65.30     11.64 o 
   6  -5   4      113.83      127.38     24.65 o 
   7  -5   4       10.63       10.60     13.19 o 
   8  -5   4       44.83       72.01     22.92 o 
   9  -5   4       17.99        7.57     13.84 o 
  10  -5   4       80.07       80.66     26.60 o 
  11  -5   4        1.75       16.44     17.52 o 
 -12  -4   4       12.37       17.95     12.33 o 
 -11  -4   4       14.57       41.09     15.79 o 
 -10  -4   4       11.36       11.89     11.68 o 
  -9  -4   4       29.60       29.41     14.49 o 
  -8  -4   4       64.54       64.88     19.03 o 
  -7  -4   4      172.48      174.09     24.44 o 
  -6  -4   4        8.77        5.84      7.57 o 
  -5  -4   4      134.42      141.04      8.57 o 
  -4  -4   4     1733.63     1826.29     53.85 o 
  -3  -4   4     1557.14     1617.82     46.06 o 
  -2  -4   4      142.07      152.35     10.60 o 
  -1  -4   4      553.59      524.10     35.90 o 
   0  -4   4     1028.99      975.97     48.12 o 
   1  -4   4      163.07      147.19     10.92 o 
   2  -4   4      592.08      566.35     50.28 o 
   3  -4   4       11.62        8.60      4.51 o 
   4  -4   4      109.64      148.53     20.22 o 
   5  -4   4        8.82       18.02      7.03 o 
   6  -4   4      500.59      466.40     23.21 o 
   7  -4   4        4.53        9.95     12.33 o 
   8  -4   4       97.13       89.75     23.79 o 
   9  -4   4       46.87       48.87     20.54 o 
  10  -4   4       62.91       51.47     22.27 o 
  11  -4   4        7.42       13.62     16.44 o 
 -13  -3   4       20.23       25.09     17.30 o 
 -12  -3   4       20.43       33.09     17.52 o 
 -11  -3   4       54.81       38.49     16.44 o 
 -10  -3   4        5.99       11.68     11.25 o 
  -9  -3   4       13.77        6.92     10.60 o 
  -8  -3   4       13.63       16.22     11.25 o 
  -7  -3   4       23.43       32.87     13.19 o 
  -6  -3   4      348.26      391.42     28.76 o 
  -5  -3   4      335.22      362.88     25.30 o 
  -4  -3   4      106.10      114.62     13.84 o 
  -3  -3   4      159.61      163.49     14.06 o 
  -2  -3   4      210.49      209.16     10.95 o 
  -1  -3   4      549.57      514.07     26.10 o 
   0  -3   4      279.58      247.92     12.27 o 
   1  -3   4     2185.24     2258.16    179.28 o 
   2  -3   4     1030.07     1073.89     75.91 o 
   3  -3   4      247.47      243.21     15.03 o 
   4  -3   4      109.56      117.35     11.95 o 
   5  -3   4        7.05        2.53      4.97 o 
   6  -3   4      835.04      822.61     28.84 o 
   7  -3   4      246.94      243.29     28.11 o 
   8  -3   4        6.19       15.14     12.11 o 
   9  -3   4       57.07       79.37     22.49 o 
  10  -3   4       30.92       19.03     16.87 o 
  11  -3   4        6.15        3.68     13.84 o 
 -13  -2   4        0.88       -4.76      9.73 o 
 -12  -2   4        7.22       23.36     15.57 o 
 -11  -2   4       35.96       44.12     17.30 o 
 -10  -2   4        7.73        4.76     10.16 o 
  -9  -2   4        2.01        4.97      9.52 o 
  -8  -2   4       11.09        4.33      8.43 o 
  -7  -2   4      161.58      175.60     23.79 o 
  -6  -2   4      500.57      524.85     32.44 o 
  -5  -2   4       83.80       78.28     14.27 o 
  -4  -2   4     3329.15     3170.75     64.44 o 
  -3  -2   4     1497.82     1762.07    225.88 o 
  -2  -2   4      166.48      172.88     11.49 o 
  -1  -2   4     1464.99     1335.46     58.55 o 
   0  -2   4      196.28      152.91     19.14 o 
   1  -2   4      406.27      405.79     23.14 o 
   2  -2   4      762.99      685.21     61.63 o 
   3  -2   4      207.13      227.84     12.84 o 
   4  -2   4      776.09      856.64     25.59 o 
   5  -2   4     1631.99     1787.36     38.83 o 
   6  -2   4       82.61       84.60     11.58 o 
   7  -2   4       23.62       34.06      8.68 o 
   8  -2   4        7.83       12.33     12.54 o 
   9  -2   4       12.80        8.22     13.41 o 
  10  -2   4       22.58       14.92     15.79 o 
  11  -2   4       13.07        9.95     14.71 o 
  12  -2   4        0.51       -1.95     14.71 o 
 -13  -1   4       19.09       24.65     19.46 o 
 -12  -1   4        0.47        4.97      9.52 o 
 -11  -1   4        4.66        6.92     12.33 o 
 -10  -1   4        4.26        0.22     11.46 o 
  -9  -1   4       73.63       95.15     23.14 o 
  -8  -1   4       52.26       56.88     16.65 o 
  -7  -1   4       40.70       48.66     14.92 o 
  -6  -1   4      702.99      716.67     36.98 o 
  -5  -1   4      497.08      523.77     28.98 o 
  -4  -1   4     4573.29     4536.20     76.55 o 
  -3  -1   4     4160.55     5366.09    486.79 o 
  -2  -1   4     5080.77     5927.25    671.12 o 
  -1  -1   4     8225.18     8448.02    569.11 o 
   0  -1   4      584.07      514.53     42.06 o 
   1  -1   4      199.58      191.60     10.49 o 
   2  -1   4      108.59      100.61      8.25 o 
   3  -1   4      794.67      842.01     33.74 o 
   4  -1   4      116.39      151.75     11.55 o 
   5  -1   4      804.11      884.41     26.92 o 
   6  -1   4       22.47       29.40      7.48 o 
   7  -1   4       51.16       66.15     10.87 o 
   8  -1   4        7.61       -4.54      8.87 o 
   9  -1   4       91.51      108.99     25.30 o 
  10  -1   4       70.36       77.20     22.92 o 
  11  -1   4       45.56       38.28     19.68 o 
  12  -1   4        0.73        5.19     16.65 o 
 -13   0   4        0.56        6.27     14.71 o 
 -12   0   4       13.91       23.57     18.81 o 
 -11   0   4       39.31       27.03     16.00 o 
 -10   0   4       58.32       42.39     18.38 o 
  -9   0   4      246.48      272.05     30.71 o 
  -8   0   4       65.25       84.99     19.68 o 
  -7   0   4      109.06      112.87     14.92 o 
  -6   0   4      214.63      268.07     20.76 o 
  -5   0   4     3069.56     3327.04    145.11 o 
  -4   0   4     1201.23     1229.99     71.69 o 
  -3   0   4    18713.10    23535.38   3015.66 o 
  -2   0   4    67387.04    75126.59   4093.09 o 
  -1   0   4     1772.69     1984.60     55.90 o 
   0   0   4     2506.61     2668.99    428.51 o 
   1   0   4      139.66       64.86     17.52 o 
   2   0   4      484.50      481.65     32.33 o 
   3   0   4     1097.10     1154.62     25.52 o 
   4   0   4      842.30      906.12     46.28 o 
   5   0   4     1555.71     1766.48     37.72 o 
   6   0   4       36.29       32.76      8.00 o 
   7   0   4      347.34      402.22     20.92 o 
   8   0   4        0.03        2.86      5.31 o 
   9   0   4      223.40      223.83     32.01 o 
  10   0   4       16.55       10.38     14.71 o 
  11   0   4       81.35       60.34     23.79 o 
  12   0   4       32.14       40.44     21.19 o 
 -13   1   4       19.07       14.49     17.30 o 
 -12   1   4        0.46       -0.43     12.76 o 
 -11   1   4        4.65        3.89     13.62 o 
 -10   1   4        4.27       12.11     12.33 o 
  -9   1   4       73.61       81.96     21.41 o 
  -8   1   4       52.34       51.86      9.16 o 
  -7   1   4       40.49       57.39      9.41 o 
  -6   1   4      702.75      690.11     21.68 o 
  -5   1   4      496.89      519.28     17.82 o 
  -4   1   4     4573.39     4872.73    260.17 o 
  -3   1   4     4160.72     4196.40     76.68 o 
  -2   1   4     5080.28     4857.83     43.37 o 
  -1   1   4     8227.15    12324.36   2104.46 o 
   0   1   4      583.89      653.31     23.36 o 
   1   1   4      200.39      220.50      7.90 o 
   2   1   4      108.85      105.11      7.53 o 
   3   1   4      795.86      742.13     60.55 o 
   4   1   4      116.30      136.03     10.70 o 
   5   1   4      803.29      870.76     26.99 o 
   6   1   4       22.37       24.18      7.36 o 
   7   1   4       51.00       70.80     11.78 o 
   8   1   4        7.63        1.72      6.55 o 
   9   1   4       91.48      126.73     27.46 o 
  10   1   4       70.34       95.15     25.52 o 
  11   1   4       45.54       35.25     19.46 o 
  12   1   4        0.73        3.46     16.87 o 
 -13   2   4        0.89        0.65     17.95 o 
 -12   2   4        7.22       36.55     19.68 o 
 -11   2   4       35.96       46.93     22.06 o 
 -10   2   4        7.65        4.54     12.76 o 
  -9   2   4        2.06      -10.38      7.35 o 
  -8   2   4       11.07        3.97      5.55 o 
  -7   2   4      161.52      151.89     14.92 o 
  -6   2   4      500.58      547.50     15.62 o 
  -5   2   4       83.76       88.05      7.17 o 
  -4   2   4     3329.89     3178.03    144.85 o 
  -3   2   4     1498.43     1526.83    140.65 o 
  -2   2   4      166.69      170.05     26.71 o 
  -1   2   4     1465.36     1297.88    189.87 o 
   0   2   4      196.26      165.87     13.41 o 
   1   2   4      406.23      378.78     10.40 o 
   2   2   4      764.67      722.24     31.25 o 
   3   2   4      207.20      207.82     17.73 o 
   4   2   4      774.96      813.67     24.57 o 
   5   2   4     1632.21     1796.06     41.30 o 
   6   2   4       82.60       79.02     14.71 o 
   7   2   4       23.59       41.39     16.44 o 
   8   2   4        7.80        9.51      7.40 o 
   9   2   4       12.80        8.73      6.78 o 
  10   2   4       22.58        9.30     17.08 o 
  11   2   4       13.07       14.49     16.87 o 
  12   2   4        0.50       18.38     17.30 o 
 -13   3   4       20.22        3.89     16.87 o 
 -12   3   4       20.44       28.11     19.03 o 
 -11   3   4       54.83       39.79     19.46 o 
 -10   3   4        6.01       -3.24     11.03 o 
  -9   3   4       13.82        3.22      7.07 o 
  -8   3   4       13.74       23.66      7.95 o 
  -7   3   4       23.42       21.79      7.79 o 
  -6   3   4      348.06      348.61     19.14 o 
  -5   3   4      335.88      341.52     18.10 o 
  -4   3   4      106.20      113.88      6.49 o 
  -3   3   4      159.34      165.35      8.34 o 
  -2   3   4      210.21       70.89     97.32 o 
  -1   3   4      548.66      551.45     24.22 o 
   0   3   4      279.26      280.48     19.03 o 
   1   3   4     2185.46     2239.39    221.12 o 
   2   3   4     1030.19     1028.36     28.01 o 
   3   3   4      247.48      223.16     17.73 o 
   4   3   4      109.08       33.51     47.58 o 
   5   3   4        7.06        5.24      4.64 o 
   6   3   4      834.94      795.83     29.65 o 
   7   3   4      246.97      239.28     18.50 o 
   8   3   4        6.19       13.18      7.85 o 
   9   3   4       57.14       80.56     14.18 o 
  10   3   4       30.92       23.79     16.44 o 
  11   3   4        6.13        5.41     14.92 o 
 -12   4   4       12.38       26.38     18.81 o 
 -11   4   4       14.57        8.43     15.14 o 
 -10   4   4       11.28        9.30     14.27 o 
  -9   4   4       29.57       36.82     10.60 o 
  -8   4   4       64.55       58.43     12.31 o 
  -7   4   4      172.28      166.12     16.16 o 
  -6   4   4        8.72       14.67      6.51 o 
  -5   4   4      134.42      148.72     15.03 o 
  -4   4   4     1733.92     1756.00     47.51 o 
  -3   4   4     1556.99     1548.39     78.35 o 
  -2   4   4      142.26      140.93     10.78 o 
  -1   4   4      553.54      567.67     27.90 o 
   0   4   4     1030.21      959.96     37.84 o 
   1   4   4      163.44      157.22     17.08 o 
   2   4   4      592.09      529.86     31.90 o 
   3   4   4       11.58       10.92      5.35 o 
   4   4   4      109.52       77.01     56.55 o 
   5   4   4        8.73        5.55      5.09 o 
   6   4   4      500.56      427.23     47.14 o 
   7   4   4        4.58        0.90      7.06 o 
   8   4   4       97.05      107.04     16.31 o 
   9   4   4       46.87       59.62     13.73 o 
  10   4   4       62.94       57.63     14.05 o 
 -12   5   4       12.25       16.87     19.25 o 
 -11   5   4        8.52        7.57     16.87 o 
 -10   5   4        4.33       13.05      8.31 o 
  -9   5   4       26.20       24.43     10.36 o 
  -8   5   4       17.00       25.79     10.12 o 
  -7   5   4       21.83       17.65      8.40 o 
  -6   5   4       25.61       17.43      7.78 o 
  -5   5   4       47.36       40.36     10.15 o 
  -4   5   4       36.59       35.45      6.56 o 
  -3   5   4      557.46      412.14    104.15 o 
  -2   5   4      360.20      352.45     17.96 o 
  -1   5   4      482.02      458.46     28.11 o 
   0   5   4      104.11      127.16     18.17 o 
   1   5   4       93.30      122.40     19.03 o 
   2   5   4       18.35       19.42      6.70 o 
   3   5   4      349.27      318.99     25.09 o 
   4   5   4       35.49       17.33      7.08 o 
   5   5   4       58.67       63.57     11.62 o 
   6   5   4      113.81      137.31     16.87 o 
   7   5   4       10.68       16.76      8.71 o 
   8   5   4       44.87       70.40     14.45 o 
   9   5   4       17.96       17.52     12.76 o 
  10   5   4       80.09       91.26     24.65 o 
 -11   6   4        0.03       18.17     15.79 o 
 -10   6   4        3.87        8.99      9.41 o 
  -9   6   4        2.19        1.75      7.88 o 
  -8   6   4       77.21       88.41     16.41 o 
  -7   6   4       11.24       20.98      9.73 o 
  -6   6   4      108.75      115.91     16.92 o 
  -5   6   4       29.71       24.84      9.48 o 
  -4   6   4        5.06        7.84      4.80 o 
  -3   6   4      279.02      286.17     15.38 o 
  -2   6   4      252.77      235.08     16.87 o 
  -1   6   4      234.74      226.85     22.49 o 
   0   6   4       13.82       10.81      8.65 o 
   1   6   4       44.50       56.66     15.57 o 
   2   6   4       93.09       76.34     17.73 o 
   3   6   4       44.93       60.23     10.86 o 
   4   6   4       22.84       13.93      9.62 o 
   5   6   4        0.07        4.65      5.75 o 
   6   6   4      259.45      255.83     31.14 o 
   7   6   4       21.62       31.14     16.00 o 
   8   6   4       23.93       38.28     14.92 o 
   9   6   4        2.22       19.46     11.89 o 
  10   6   4        1.45        0.87     10.60 o 
 -11   7   4        3.08        4.54     15.57 o 
 -10   7   4        2.49        0.69      7.20 o 
  -9   7   4        2.42       -0.24      7.89 o 
  -8   7   4       34.37       38.33     12.09 o 
  -7   7   4        0.63        3.11      8.49 o 
  -6   7   4       34.54       18.76      8.93 o 
  -5   7   4       27.98       18.74      8.74 o 
  -4   7   4       26.94       31.90     10.47 o 
  -3   7   4       16.22       15.17      7.14 o 
  -2   7   4       67.67       62.15     12.04 o 
  -1   7   4       45.02       50.17     15.14 o 
   0   7   4      629.45      564.21     38.28 o 
   1   7   4      135.05      110.07     22.71 o 
   2   7   4       32.12       32.44     13.62 o 
   3   7   4       11.67       13.19     10.81 o 
   4   7   4        1.86       -6.49      6.92 o 
   5   7   4       83.61       84.99     21.63 o 
   6   7   4       15.98       22.06     12.76 o 
   7   7   4       10.13        1.08      8.65 o 
   8   7   4        0.53       11.68     11.25 o 
   9   7   4        3.75       -3.03      8.22 o 
 -10   8   4        1.91       10.89     10.58 o 
  -9   8   4       42.03       33.23     13.18 o 
  -8   8   4       43.97       53.47     14.04 o 
  -7   8   4       37.53       55.21     13.65 o 
  -6   8   4       78.12       88.42     16.97 o 
  -5   8   4        5.44        2.31      7.07 o 
  -4   8   4       77.49       72.66     21.19 o 
  -3   8   4       20.17        9.30      7.63 o 
  -2   8   4       26.90       28.76     13.41 o 
  -1   8   4      107.80      115.70     22.71 o 
   0   8   4       11.52        7.35     10.38 o 
   1   8   4      132.46      156.35     28.11 o 
   2   8   4      105.40       96.88     23.36 o 
   3   8   4        2.09       20.76     12.33 o 
   4   8   4       32.55       24.00     14.06 o 
   5   8   4      126.82      154.41     30.71 o 
   6   8   4       11.77        9.73      9.73 o 
   7   8   4       31.39       37.84     16.00 o 
   8   8   4       56.05       69.63     22.06 o 
  -8   9   4       16.32       20.10     10.74 o 
  -7   9   4        1.84        2.09      6.93 o 
  -6   9   4       11.83       15.37      9.72 o 
  -5   9   4        0.22        1.30      9.95 o 
  -4   9   4        1.59       -3.03     10.38 o 
  -3   9   4       16.60       11.03     12.54 o 
  -2   9   4       20.34        8.43     10.60 o 
  -1   9   4        1.15        3.24      9.30 o 
   0   9   4      113.85      117.86     26.38 o 
   1   9   4       75.61       77.20     22.71 o 
   2   9   4       66.15       68.99     21.63 o 
   3   9   4        2.83       12.11     12.54 o 
   4   9   4        3.03        0.87     10.38 o 
   5   9   4       48.32       61.85     22.71 o 
   6   9   4       27.49       33.95     14.71 o 
   7   9   4        8.41       -1.95      8.87 o 
  -7  10   4       22.46       20.98     14.49 o 
  -6  10   4        3.70        0.00     11.03 o 
  -5  10   4        5.21       10.81      9.52 o 
  -4  10   4       20.07       11.46     16.22 o 
  -2  10   4        4.92        4.33     12.33 o 
  -1  10   4       28.22       14.27     12.54 o 
   0  10   4        0.62        1.08     10.60 o 
   1  10   4       37.47       29.84     17.08 o 
   2  10   4        6.76       14.71     12.98 o 
   3  10   4        3.25        6.49     12.11 o 
   4  10   4       21.31       31.36     17.73 o 
   5  10   4        2.09        4.97     14.06 o 
   6  10   4        5.41        2.38     13.19 o 
  -1  11   4        1.64        5.19     13.84 o 
   0  11   4        0.46       -3.46     13.84 o 
   1  11   4       13.20        5.19     14.92 o 
   2  11   4        1.15       14.49     16.65 o 
   3  11   4       15.30       25.73     17.30 o 
  -4 -11   5        6.46        1.83      9.84 o 
  -3 -11   5       15.12       22.27     15.35 o 
  -2 -11   5        8.38        6.49     12.33 o 
  -1 -11   5        9.43       14.92     14.71 o 
   0 -11   5        2.13       -1.73      9.73 o 
   1 -11   5        0.82       -6.92      8.87 o 
   2 -11   5        2.82      -10.16     14.27 o 
  -7 -10   5       24.16       46.06     24.22 o 
  -6 -10   5       46.42       38.93     21.19 o 
  -5 -10   5       25.05       24.65     17.30 o 
  -4 -10   5       24.37       32.71     10.86 o 
  -3 -10   5       25.03       42.15     12.16 o 
  -2 -10   5       81.85       76.34     22.06 o 
  -1 -10   5       76.19       62.71     20.33 o 
   0 -10   5       20.26       35.25     15.79 o 
   1 -10   5        3.74        7.57     10.81 o 
   2 -10   5        1.14        9.73      9.73 o 
   3 -10   5        7.48       24.65     16.65 o 
   4 -10   5        3.69       15.14     13.19 o 
   5 -10   5        0.67        4.54     10.60 o 
  -8  -9   5       12.17       13.41     15.57 o 
  -7  -9   5       44.65       55.36     20.33 o 
  -6  -9   5        0.26        1.51      9.73 o 
  -5  -9   5        1.93        1.51     13.41 o 
  -4  -9   5        1.18       -0.33      7.57 o 
  -3  -9   5        5.09       12.04      8.00 o 
  -2  -9   5       21.16       22.71      9.69 o 
  -1  -9   5      136.21      177.63     20.62 o 
   0  -9   5       98.35       84.56     22.71 o 
   1  -9   5       59.44       79.80     21.19 o 
   2  -9   5        6.55        6.27      9.95 o 
   3  -9   5        0.99        4.76     10.60 o 
   5  -9   5        2.48        1.95      8.43 o 
   6  -9   5       21.37       35.68     13.62 o 
   7  -9   5        1.76       25.30     17.52 o 
 -10  -8   5       26.81       21.19     15.57 o 
  -9  -8   5       10.72        9.52     11.03 o 
  -8  -8   5       19.81       33.30     15.35 o 
  -7  -8   5        0.00       -4.11      9.95 o 
  -6  -8   5       49.35       80.23     20.33 o 
  -5  -8   5       25.66       44.33     15.14 o 
  -4  -8   5        4.20        8.63      6.43 o 
  -3  -8   5       28.99       30.84      8.02 o 
  -2  -8   5       35.63       45.01     11.11 o 
  -1  -8   5       86.87      100.40     15.10 o 
   0  -8   5      235.53      240.16     18.85 o 
   1  -8   5      195.08      179.71     28.55 o 
   2  -8   5      358.40      385.59     34.60 o 
   3  -8   5       30.48       44.12     14.92 o 
   4  -8   5      121.24      106.61     21.41 o 
   5  -8   5        1.48       11.68     11.03 o 
   6  -8   5        0.24        5.62      9.30 o 
   7  -8   5       12.23       21.63     12.33 o 
   8  -8   5        1.65        7.35      9.52 o 
 -11  -7   5        0.15        1.95     12.54 o 
 -10  -7   5        1.07        6.92     10.16 o 
  -9  -7   5       11.12       23.36     14.06 o 
  -8  -7   5        7.16       13.62     10.60 o 
  -7  -7   5        1.17        7.35      9.95 o 
  -6  -7   5       93.17      101.21     21.63 o 
  -5  -7   5        9.61        8.43      8.87 o 
  -4  -7   5       18.85       12.98     10.60 o 
  -3  -7   5       44.18       54.52      9.13 o 
  -2  -7   5       45.42       48.36      8.12 o 
  -1  -7   5       72.40       75.55     12.67 o 
   0  -7   5      138.67      139.66     15.84 o 
   1  -7   5      134.54       99.44     12.96 o 
   2  -7   5      432.63      508.20     38.06 o 
   3  -7   5      217.89      212.15     24.87 o 
   4  -7   5       53.10       81.53     19.25 o 
   5  -7   5        9.77        3.03     10.81 o 
   6  -7   5       25.49       25.73     13.41 o 
   7  -7   5      103.58      107.48     25.95 o 
   8  -7   5       13.10       16.87     16.00 o 
   9  -7   5        1.47        4.54     15.14 o 
 -11  -6   5        3.65        2.81      8.87 o 
 -10  -6   5       62.08       78.07     22.49 o 
  -9  -6   5      181.85      177.55     29.84 o 
  -8  -6   5        1.33       -3.68      9.08 o 
  -7  -6   5       50.93       48.87     16.44 o 
  -6  -6   5        7.49       23.57     10.81 o 
  -5  -6   5       25.15       23.79     10.81 o 
  -4  -6   5       33.20       48.44     12.76 o 
  -3  -6   5      141.94      146.07     13.60 o 
  -2  -6   5      476.89      446.20     17.32 o 
  -1  -6   5       76.47       64.13     10.65 o 
   0  -6   5       32.93       35.48      8.30 o 
   1  -6   5      255.52      235.45     15.63 o 
   2  -6   5      268.04      290.67     21.63 o 
   3  -6   5       58.60       63.24     10.43 o 
   4  -6   5      230.68      202.85     17.24 o 
   5  -6   5      249.56      221.15     19.33 o 
   6  -6   5       21.67       30.28     16.00 o 
   7  -6   5       24.91       19.03     16.22 o 
   8  -6   5        3.64       -5.41     12.11 o 
   9  -6   5        0.39       -5.41     11.03 o 
  10  -6   5        8.28        9.73     16.44 o 
 -12  -5   5        3.93        7.57     11.46 o 
 -11  -5   5        6.03       12.54     11.46 o 
 -10  -5   5        7.02        5.19      9.95 o 
  -9  -5   5        2.15        4.97     10.16 o 
  -8  -5   5       10.11       17.30     11.46 o 
  -7  -5   5        4.03        2.81      8.22 o 
  -6  -5   5       20.98       24.00     10.38 o 
  -5  -5   5       18.34       34.17     11.25 o 
  -4  -5   5      155.62      156.14     17.08 o 
  -3  -5   5       38.71       41.75      8.15 o 
  -2  -5   5       29.14       37.98      6.23 o 
  -1  -5   5       95.78       96.16     11.85 o 
   0  -5   5      137.51      161.28     12.38 o 
   1  -5   5     1044.47     1027.19     59.36 o 
   2  -5   5      303.81      326.84     24.22 o 
   3  -5   5      267.87      277.88     17.95 o 
   4  -5   5      224.51      191.69     15.69 o 
   5  -5   5       75.71       93.55     13.85 o 
   6  -5   5       82.34      115.70     24.65 o 
   7  -5   5       68.17       88.67     23.79 o 
   8  -5   5       34.37       33.52     17.52 o 
   9  -5   5        0.30       14.71     14.49 o 
  10  -5   5       28.06       16.22     17.30 o 
 -12  -4   5        4.60        9.73     11.25 o 
 -11  -4   5        7.55       24.00     13.19 o 
 -10  -4   5       12.86       20.98     11.46 o 
  -9  -4   5      101.06      112.24     22.49 o 
  -8  -4   5        3.78        0.43      9.30 o 
  -7  -4   5      245.85      190.52     23.57 o 
  -6  -4   5       13.87       15.57      8.87 o 
  -5  -4   5      150.84      144.89     17.30 o 
  -4  -4   5      115.55      110.51     15.35 o 
  -3  -4   5      598.45      602.12     33.74 o 
  -2  -4   5       92.31       86.14      7.58 o 
  -1  -4   5      154.56      155.14     12.00 o 
   0  -4   5      415.17      428.48     43.58 o 
   1  -4   5      581.27      579.49     58.39 o 
   2  -4   5     1526.36     1594.16    108.45 o 
   3  -4   5      362.33      406.11     38.82 o 
   4  -4   5      117.10      120.90     13.60 o 
   5  -4   5      188.92      167.40     15.54 o 
   6  -4   5        3.99       11.91      7.30 o 
   7  -4   5      172.55      185.33     30.28 o 
   8  -4   5        2.86       -3.89      9.30 o 
   9  -4   5       29.59       36.11     17.73 o 
  10  -4   5        0.43        2.38     14.49 o 
  11  -4   5       14.89       28.55     21.41 o 
 -13  -3   5        4.15       25.95     15.57 o 
 -12  -3   5        9.64       19.03     12.33 o 
 -11  -3   5        3.09        7.35     12.33 o 
 -10  -3   5        0.57        5.19     10.16 o 
  -9  -3   5        3.84       -5.62      7.79 o 
  -8  -3   5       20.69       29.84     13.84 o 
  -7  -3   5       31.08       19.68     11.03 o 
  -6  -3   5       65.85       58.17     14.71 o 
  -5  -3   5       33.04       40.22     11.46 o 
  -4  -3   5      291.55      308.73     15.36 o 
  -3  -3   5      152.52      165.08      9.01 o 
  -2  -3   5      158.89      172.55     15.03 o 
  -1  -3   5      130.13      122.84      6.37 o 
   0  -3   5       80.45       73.18      8.56 o 
   1  -3   5      565.20      469.13     50.71 o 
   2  -3   5       18.59       23.43      5.81 o 
   3  -3   5     1137.85     1205.41     43.25 o 
   4  -3   5       68.68      101.54     12.04 o 
   5  -3   5       11.20       24.67      7.74 o 
   6  -3   5       20.05       22.69      8.13 o 
   7  -3   5       14.37       10.38     10.60 o 
   8  -3   5      117.66      105.75     25.09 o 
   9  -3   5        6.77       12.11     13.84 o 
  10  -3   5       22.63       32.65     17.95 o 
  11  -3   5        6.37       12.11     16.65 o 
 -13  -2   5       11.64       21.41     14.27 o 
 -12  -2   5       33.28       30.28     16.44 o 
 -11  -2   5        1.78       10.38     12.33 o 
 -10  -2   5       61.05       54.71     18.17 o 
  -9  -2   5       34.82       28.55     13.84 o 
  -8  -2   5      126.64      124.78     22.49 o 
  -7  -2   5       41.97       36.98     13.41 o 
  -6  -2   5     1215.97     1204.12     48.23 o 
  -5  -2   5      221.67      223.92     13.57 o 
  -4  -2   5     1141.56     1145.86     43.47 o 
  -3  -2   5      601.78      769.54    172.31 o 
  -2  -2   5     1224.80     1252.78     96.44 o 
  -1  -2   5      484.59      497.58     40.27 o 
   0  -2   5      344.08      327.92     32.55 o 
   1  -2   5        7.33        3.02      3.20 o 
   2  -2   5     1304.29     1186.28     72.01 o 
   3  -2   5      917.63     1041.97     27.82 o 
   4  -2   5      233.40      212.15     14.34 o 
   5  -2   5       18.53       28.37      8.11 o 
   6  -2   5      279.44      314.52     18.87 o 
   7  -2   5      117.26       99.16     23.25 o 
   8  -2   5      239.90      209.12     30.49 o 
   9  -2   5        3.11        3.68     12.11 o 
  10  -2   5       29.30       29.41     17.73 o 
  11  -2   5       25.10       15.14     16.87 o 
 -13  -1   5        9.13       -5.19     10.60 o 
 -12  -1   5        1.31       -3.68      9.52 o 
 -11  -1   5       13.67       17.73     13.41 o 
 -10  -1   5       26.21       23.14     14.71 o 
  -9  -1   5       14.29       28.11     16.22 o 
  -8  -1   5       62.35       90.61     20.98 o 
  -7  -1   5       32.66       27.33      7.69 o 
  -6  -1   5       69.97       65.23      9.08 o 
  -5  -1   5      496.31      446.93     23.79 o 
  -4  -1   5     2597.98     2705.73    221.34 o 
  -3  -1   5      317.78      298.41     10.48 o 
  -2  -1   5      247.80      324.68     73.01 o 
  -1  -1   5     1501.48     1470.58    132.69 o 
   0  -1   5     1862.86     1768.26    170.84 o 
   1  -1   5      872.92      789.02     72.01 o 
   2  -1   5      133.30      142.07     10.16 o 
   3  -1   5     3386.56     3783.02    141.86 o 
   4  -1   5       26.49       23.15      6.80 o 
   5  -1   5       24.62       28.49      7.45 o 
   6  -1   5      271.44      309.98     18.26 o 
   7  -1   5       19.74       18.86      7.49 o 
   8  -1   5       28.45       26.93      8.96 o 
   9  -1   5        1.08        0.22     11.03 o 
  10  -1   5       21.05        7.79     14.27 o 
  11  -1   5        7.34        3.46     14.06 o 
  12  -1   5        2.21       -4.54     14.06 o 
 -13   0   5        0.38       -7.57     13.84 o 
 -12   0   5        1.59        1.73     14.27 o 
 -11   0   5        5.53       19.03     14.49 o 
 -10   0   5        0.20       -4.33     11.68 o 
  -9   0   5        8.82        4.33     11.03 o 
  -8   0   5       31.34       18.60     12.98 o 
  -7   0   5       36.09       33.29      6.45 o 
  -6   0   5       23.49       20.16      5.27 o 
  -5   0   5        0.23       -1.40      3.32 o 
  -4   0   5      230.92      229.24     11.26 o 
  -3   0   5       51.54       52.40      5.17 o 
  -2   0   5     1191.89     1243.40     31.77 o 
  -1   0   5        3.00        7.16      2.99 o 
   0   0   5      121.41      125.12     26.60 o 
   1   0   5      294.02      287.84     18.17 o 
   2   0   5      112.52       85.17     26.60 o 
   3   0   5      253.28      266.11     13.52 o 
   4   0   5       72.39       78.25      9.86 o 
   5   0   5        0.43        4.99      5.35 o 
   6   0   5        3.68        7.98      5.96 o 
   7   0   5        8.94        9.93      6.34 o 
   8   0   5        1.64        0.15      5.23 o 
   9   0   5        0.53        4.54     11.25 o 
  10   0   5        3.26       11.68     14.71 o 
  11   0   5        3.10        8.65     15.79 o 
  12   0   5        1.35       11.89     17.08 o 
 -13   1   5        9.14       19.90     17.73 o 
 -12   1   5        1.30       13.41     16.22 o 
 -11   1   5       13.73       -0.22     11.25 o 
 -10   1   5       26.24       29.63     16.00 o 
  -9   1   5       14.27       18.38     14.49 o 
  -8   1   5       62.33       60.77     18.17 o 
  -7   1   5       32.66       35.68     13.84 o 
  -6   1   5       69.99       77.10     10.13 o 
  -5   1   5      496.28      447.52     16.84 o 
  -4   1   5     2597.71     2407.20     87.99 o 
  -3   1   5      318.23      253.81    107.67 o 
  -2   1   5      247.51      332.09    174.60 o 
  -1   1   5     1502.28     1914.38    235.61 o 
   0   1   5     1863.49     2142.02     46.50 o 
   1   1   5      873.31      948.61     16.99 o 
   2   1   5      133.55      138.92      8.88 o 
   3   1   5     3385.50     3673.33     74.61 o 
   4   1   5       26.51       22.10      6.49 o 
   5   1   5       24.79       30.15      7.69 o 
   6   1   5      271.34      304.83     18.17 o 
   7   1   5       19.77       11.00      6.60 o 
   8   1   5       28.48       36.38     10.10 o 
   9   1   5        1.10        8.34      7.63 o 
  10   1   5       21.04       26.60     17.95 o 
  11   1   5        7.34       10.81     17.08 o 
  12   1   5        2.23       -2.16     15.79 o 
 -13   2   5       11.64        3.46     15.14 o 
 -12   2   5       33.29       47.36     22.06 o 
 -11   2   5        1.79        7.35     14.49 o 
 -10   2   5       60.98       54.50     20.54 o 
  -9   2   5       34.83       29.84     16.22 o 
  -8   2   5      126.65      113.87     13.47 o 
  -7   2   5       41.97       49.29      6.89 o 
  -6   2   5     1215.99     1185.96     31.04 o 
  -5   2   5      221.98      206.11     11.96 o 
  -4   2   5     1141.89     1176.95    114.86 o 
  -3   2   5      601.52      604.84     48.87 o 
  -2   2   5     1224.92      359.16    515.01 o 
  -1   2   5      485.73      465.31     31.90 o 
   0   2   5      344.68      394.02     21.41 o 
   1   2   5        7.29        5.91      2.20 o 
   2   2   5     1304.53     1216.13     23.44 o 
   3   2   5      917.55     1026.32     25.14 o 
   4   2   5      233.58       74.41    100.88 o 
   5   2   5       18.64       27.04      7.57 o 
   6   2   5      279.09      327.76     19.41 o 
   7   2   5      117.15       97.12     19.14 o 
   8   2   5      239.89      237.18     19.06 o 
   9   2   5        3.12        5.70      7.15 o 
  10   2   5       29.29       22.49     16.87 o 
  11   2   5       25.13       54.50     21.84 o 
 -13   3   5        4.15       -4.33     16.44 o 
 -12   3   5        9.62        8.65     14.92 o 
 -11   3   5        3.10       17.08     15.57 o 
 -10   3   5        0.57        6.92     12.54 o 
  -9   3   5        3.83        4.21      6.36 o 
  -8   3   5       20.67       24.41      8.40 o 
  -7   3   5       31.04       25.11      7.89 o 
  -6   3   5       65.79       71.38     11.10 o 
  -5   3   5       33.25       40.45      4.85 o 
  -4   3   5      291.63      281.15     18.71 o 
  -3   3   5      152.58      164.43     14.16 o 
  -2   3   5      158.69      155.15     10.23 o 
  -1   3   5      130.30      152.46     14.27 o 
   0   3   5       80.92       76.12     12.54 o 
   1   3   5      564.93      435.49     72.01 o 
   2   3   5       18.53       27.70      5.84 o 
   3   3   5     1138.63     1138.74     27.46 o 
   4   3   5       68.63       77.04     10.39 o 
   5   3   5       11.15       15.70      6.49 o 
   6   3   5       19.98       31.25      9.02 o 
   7   3   5       14.37       16.83      8.64 o 
   8   3   5      117.64      136.82     17.51 o 
   9   3   5        6.76       11.90      9.01 o 
  10   3   5       22.64       36.11     17.52 o 
 -12   4   5        4.60        1.51     14.27 o 
 -11   4   5        7.55       16.00     15.35 o 
 -10   4   5       12.87       38.06     18.38 o 
  -9   4   5      101.10      121.08     16.78 o 
  -8   4   5        3.79        5.73      6.43 o 
  -7   4   5      245.94      241.43     18.35 o 
  -6   4   5       14.02       11.61      6.65 o 
  -5   4   5      150.05      159.17     14.91 o 
  -4   4   5      115.50      106.11     11.18 o 
  -3   4   5      598.40      588.03     27.14 o 
  -2   4   5       92.55       95.06     17.52 o 
  -1   4   5      155.03      181.87     17.08 o 
   0   4   5      415.31      503.01     28.76 o 
   1   4   5      581.18      649.20     34.38 o 
   2   4   5     1526.44     1525.46    129.11 o 
   3   4   5      362.60      391.92     17.63 o 
   4   4   5      117.28      123.12     15.46 o 
   5   4   5      189.03       75.08     70.93 o 
   6   4   5        3.97       13.95      7.95 o 
   7   4   5      172.60      177.93     19.19 o 
   8   4   5        2.89       -1.38      6.49 o 
   9   4   5       29.58       44.77     18.38 o 
  10   4   5        0.42        6.27      8.65 o 
 -12   5   5        3.93        6.92     16.87 o 
 -11   5   5        6.01       17.73     16.44 o 
 -10   5   5        7.04        5.79      8.04 o 
  -9   5   5        2.14        6.90      6.75 o 
  -8   5   5       10.12        0.17      6.43 o 
  -7   5   5        3.99       -0.62      5.50 o 
  -6   5   5       21.03       21.61      8.62 o 
  -5   5   5       18.42       23.76      8.74 o 
  -4   5   5      155.20      161.75     11.45 o 
  -3   5   5       38.74       14.80     16.54 o 
  -2   5   5       28.91       32.87     10.81 o 
  -1   5   5       95.69       88.67     16.00 o 
   0   5   5      137.42      166.09     18.81 o 
   1   5   5     1044.90     1067.66     47.14 o 
   2   5   5      303.80      314.87     18.92 o 
   3   5   5      267.90      254.47     16.09 o 
   4   5   5      224.59      188.79     15.95 o 
   5   5   5       75.65      100.87     14.01 o 
   6   5   5       82.30      125.86     25.30 o 
   7   5   5       68.13       70.07     20.33 o 
   8   5   5       34.45       34.60     15.35 o 
   9   5   5        0.30       -4.33     10.16 o 
  10   5   5       28.00       27.46     14.06 o 
 -11   6   5        3.66       10.16     14.49 o 
 -10   6   5       62.06       79.74     15.84 o 
  -9   6   5      181.76      206.08     23.80 o 
  -8   6   5        1.32       -5.47      6.39 o 
  -7   6   5       51.03       57.36     13.28 o 
  -6   6   5        7.45       13.41      7.79 o 
  -5   6   5       25.12       17.84      7.63 o 
  -4   6   5       33.23       37.84      7.65 o 
  -3   6   5      141.73      138.27     13.72 o 
  -2   6   5      476.61      492.63     31.36 o 
  -1   6   5       76.74       77.85     16.65 o 
   0   6   5       32.62       32.44     11.89 o 
   1   6   5      255.53      248.70     25.73 o 
   2   6   5      268.05      261.24     26.60 o 
   3   6   5       58.73       50.82     15.57 o 
   4   6   5      230.73      207.61     29.63 o 
   5   6   5      249.67      229.02     32.44 o 
   6   6   5       21.72       31.36     14.49 o 
   7   6   5       24.89       23.79     14.06 o 
   8   6   5        3.65       -0.43     10.16 o 
   9   6   5        0.39        6.27      9.30 o 
  10   6   5        8.28       15.57     15.79 o 
 -11   7   5        0.15       -4.11     15.14 o 
 -10   7   5        1.08       12.23     11.03 o 
  -9   7   5       11.11       23.40      9.29 o 
  -8   7   5        7.14       14.68      9.01 o 
  -7   7   5        1.18       -1.01      6.93 o 
  -6   7   5       93.21       98.51     17.18 o 
  -5   7   5        9.64       -0.20      6.29 o 
  -4   7   5       18.85       10.19      7.69 o 
  -3   7   5       44.24       40.44     13.62 o 
  -2   7   5       45.46       43.90     14.49 o 
  -1   7   5       72.35       78.72     18.81 o 
   0   7   5      138.65      134.94     23.57 o 
   1   7   5      134.60      148.14     25.30 o 
   2   7   5      432.65      384.50     34.17 o 
   3   7   5      217.94      185.76     29.41 o 
   4   7   5       53.06       54.71     17.73 o 
   5   7   5        9.63       10.60     11.89 o 
   6   7   5       25.50       17.73     15.35 o 
   7   7   5      103.56      148.35     30.06 o 
   8   7   5       13.12       12.33     12.76 o 
   9   7   5        1.46        2.60     10.81 o 
 -10   8   5       26.81       15.53     22.38 o 
  -9   8   5       10.73       14.74      9.72 o 
  -8   8   5       19.82       31.88     12.93 o 
  -7   8   5        0.00        2.46      8.00 o 
  -6   8   5       49.37       43.61     12.87 o 
  -5   8   5       25.64       27.23     11.73 o 
  -4   8   5        4.19       11.46     11.25 o 
  -3   8   5       28.99       30.71     12.76 o 
  -2   8   5       35.70       34.17     13.84 o 
  -1   8   5       86.97       97.96     22.27 o 
   0   8   5      235.54      238.10     27.68 o 
   1   8   5      195.06      232.48     28.33 o 
   2   8   5      358.47      326.11     33.95 o 
   3   8   5       30.44       28.76     14.71 o 
   4   8   5      121.10       94.29     24.22 o 
   5   8   5        1.48       -1.08      8.43 o 
   6   8   5        0.25       -4.76      8.43 o 
   7   8   5       12.21       28.33     14.71 o 
   8   8   5        1.66       -1.30     10.16 o 
  -8   9   5       12.17        6.89      8.09 o 
  -7   9   5       44.65       47.52     14.14 o 
  -6   9   5        0.26        3.03      9.52 o 
  -5   9   5        1.93       -4.33      8.43 o 
  -2   9   5       21.27       34.17     15.14 o 
  -1   9   5      136.11      145.54     27.46 o 
   0   9   5       98.26      110.94     25.95 o 
   1   9   5       59.44       60.77     20.33 o 
   2   9   5        6.55        5.84     10.16 o 
   3   9   5        0.99        2.60     10.16 o 
   4   9   5       10.63       17.73     13.41 o 
   5   9   5        2.47       -2.60     10.38 o 
   6   9   5       21.36       26.60     14.49 o 
   7   9   5        1.75        4.54     10.60 o 
  -7  10   5       24.12       27.25     18.38 o 
  -2  10   5       81.82       79.80     21.84 o 
  -1  10   5       76.21       76.12     23.57 o 
   0  10   5       20.29       27.90     17.08 o 
   1  10   5        3.75        8.43     12.54 o 
   2  10   5        1.14        4.54     10.81 o 
   3  10   5        7.47        4.33     10.38 o 
   4  10   5        3.69       -3.24     10.60 o 
   5  10   5        0.66        4.11     13.84 o 
  -1  11   5        9.43        5.41     15.57 o 
   0  11   5        2.13       -3.03     12.33 o 
   1  11   5        0.82        6.49     13.84 o 
   2  11   5        2.83        9.95     16.87 o 
   3  11   5       14.28       20.54     17.52 o 
  -4 -11   6        0.29        2.02     11.30 o 
  -3 -11   6        1.56        1.30     12.33 o 
  -2 -11   6        9.38       11.89     15.14 o 
  -1 -11   6        5.39        5.84     12.54 o 
   0 -11   6        3.63        6.27     11.89 o 
   1 -11   6        0.46       -4.11     11.03 o 
   2 -11   6        1.55       -1.08     16.44 o 
  -7 -10   6       11.60        8.87     18.60 o 
  -6 -10   6        0.53       -2.69      8.59 o 
  -5 -10   6       19.60       21.60     14.49 o 
  -4 -10   6        0.36       -0.97      5.73 o 
  -3 -10   6        1.34        6.69      7.17 o 
  -2 -10   6       20.47       17.95     14.06 o 
  -1 -10   6       11.86       20.11     14.06 o 
   0 -10   6       14.92       26.60     13.84 o 
   1 -10   6       12.05       24.22     12.33 o 
   2 -10   6       15.22       34.17     15.35 o 
   3 -10   6        4.81       11.68     14.71 o 
   5 -10   6        0.45        8.00     13.41 o 
  -8  -9   6        6.33      -12.33     13.41 o 
  -7  -9   6        9.41        7.57     14.06 o 
  -6  -9   6        0.80       -4.11     12.33 o 
  -5  -9   6       34.32       47.99     13.68 o 
  -4  -9   6       16.27       15.88      8.19 o 
  -3  -9   6        2.53        5.35      6.72 o 
  -2  -9   6       19.00       16.19     18.38 o 
  -1  -9   6      179.53      195.00     19.36 o 
   0  -9   6       82.50       92.56     23.36 o 
   1  -9   6        4.25       19.03     13.84 o 
   2  -9   6       14.71       13.62     14.06 o 
   3  -9   6       90.70      112.02     25.09 o 
   5  -9   6       13.50       29.84     14.27 o 
   6  -9   6       34.68       39.14     17.08 o 
 -10  -8   6       46.87       54.50     21.84 o 
  -9  -8   6       29.71       37.63     16.22 o 
  -8  -8   6       11.80       29.63     14.92 o 
  -7  -8   6       11.84       10.29      6.78 o 
  -6  -8   6       80.53       61.58     13.61 o 
  -5  -8   6       30.19       29.69      9.97 o 
  -4  -8   6        0.92        4.57      7.85 o 
  -3  -8   6       57.83       58.22     12.75 o 
  -2  -8   6       19.63       17.34      8.63 o 
  -1  -8   6        2.44        2.27      6.73 o 
   0  -8   6       41.90       50.09     11.47 o 
   1  -8   6       62.16       70.07     19.46 o 
   2  -8   6      176.68      225.12     28.11 o 
   3  -8   6        5.64        6.27     11.46 o 
   4  -8   6       20.53       27.68     13.41 o 
   5  -8   6       12.98        9.95     11.03 o 
   6  -8   6       62.69       64.66     20.33 o 
   7  -8   6        4.36        7.14     10.60 o 
   8  -8   6       10.37        2.81     11.25 o 
 -11  -7   6        0.89        1.73     12.98 o 
 -10  -7   6        5.40        6.49     11.03 o 
  -9  -7   6        3.12       14.49     14.92 o 
  -8  -7   6       17.40       12.33     12.33 o 
  -7  -7   6       41.09       52.77     16.65 o 
  -6  -7   6        1.45        6.32      6.75 o 
  -5  -7   6        9.81        5.71      6.86 o 
  -4  -7   6       66.03       79.63     11.02 o 
  -3  -7   6       17.73       18.47      6.31 o 
  -2  -7   6       16.65       12.57      7.51 o 
  -1  -7   6      517.31      505.09     26.23 o 
   0  -7   6       13.22       14.30      7.73 o 
   1  -7   6      108.04       99.48     13.61 o 
   2  -7   6       30.74       41.52     15.57 o 
   3  -7   6      201.14      230.53     26.82 o 
   4  -7   6       73.45       93.86     20.54 o 
   5  -7   6        4.09       17.95     14.06 o 
   6  -7   6       16.79        7.57     12.11 o 
   7  -7   6       13.36       26.38     17.08 o 
   8  -7   6        6.01       18.81     16.00 o 
   9  -7   6        2.84        3.68     13.84 o 
 -11  -6   6        8.42       26.82     14.49 o 
 -10  -6   6       31.22       32.44     16.87 o 
  -9  -6   6       13.94       14.27     13.41 o 
  -8  -6   6       69.95       75.91     21.19 o 
  -7  -6   6        0.71        5.41      9.73 o 
  -6  -6   6       16.43       15.57     11.03 o 
  -5  -6   6       70.02       68.36     12.04 o 
  -4  -6   6      139.44      158.25     12.58 o 
  -3  -6   6      188.71      174.50     12.07 o 
  -2  -6   6       61.49       65.90      8.63 o 
  -1  -6   6        4.74        1.55      4.87 o 
   0  -6   6       49.50       51.20      9.93 o 
   1  -6   6       12.90        9.54      6.49 o 
   2  -6   6       94.95      134.84     22.71 o 
   3  -6   6      281.75      265.57     24.76 o 
   4  -6   6       73.22       81.74     19.03 o 
   5  -6   6      239.28      230.34     23.36 o 
   6  -6   6       15.75       21.41     14.92 o 
   7  -6   6       20.14       47.36     20.11 o 
   8  -6   6        1.69       -8.65      9.95 o 
   9  -6   6        0.48        7.57     15.57 o 
 -12  -5   6        0.20        7.57     11.46 o 
 -11  -5   6        7.82       -2.38     11.03 o 
 -10  -5   6        0.22        0.00      9.52 o 
  -9  -5   6        4.75        1.51     10.16 o 
  -8  -5   6       14.22       22.71     12.98 o 
  -7  -5   6       22.46       22.06     11.89 o 
  -6  -5   6       52.29       71.15     16.65 o 
  -5  -5   6       35.00       37.22      9.04 o 
  -4  -5   6      509.81      490.82     22.02 o 
  -3  -5   6      214.99      192.31     11.28 o 
  -2  -5   6       55.39       54.40      6.97 o 
  -1  -5   6       30.45       19.68      6.40 o 
   0  -5   6       79.76       83.09     11.33 o 
   1  -5   6      130.09      137.01     13.60 o 
   2  -5   6       55.82       63.38     10.16 o 
   3  -5   6       25.80       31.11      7.74 o 
   4  -5   6        7.49        3.88      6.22 o 
   5  -5   6       91.43      114.33     15.42 o 
   6  -5   6      126.32      117.43     16.73 o 
   7  -5   6       15.77       18.17     13.84 o 
   8  -5   6       47.61       40.66     19.03 o 
   9  -5   6       42.50       39.57     19.03 o 
  10  -5   6        0.77        7.79     16.00 o 
 -12  -4   6        5.32        0.00      9.73 o 
 -11  -4   6        3.67       16.65     12.33 o 
 -10  -4   6       24.34       19.25     13.41 o 
  -9  -4   6       43.55       65.74     19.68 o 
  -8  -4   6        1.90        7.35     10.38 o 
  -7  -4   6       30.89       22.71     12.98 o 
  -6  -4   6      104.75      107.61     16.44 o 
  -5  -4   6      595.71      676.00     51.58 o 
  -4  -4   6       34.44       34.24      6.44 o 
  -3  -4   6      675.56      658.59     24.70 o 
  -2  -4   6        0.63       -0.13      2.70 o 
  -1  -4   6      286.83      277.49     10.55 o 
   0  -4   6       39.23       43.07      8.31 o 
   1  -4   6      407.01      373.38     17.86 o 
   2  -4   6      296.63      309.71     35.68 o 
   3  -4   6      108.45      102.23     11.53 o 
   4  -4   6       34.31       31.25      8.68 o 
   5  -4   6      215.06      213.62     17.12 o 
   6  -4   6       10.73       15.58      8.22 o 
   7  -4   6        4.34        2.60     10.81 o 
   8  -4   6       14.40       10.38     12.98 o 
   9  -4   6      136.57      143.38     31.79 o 
  10  -4   6        0.84        5.19     14.49 o 
  11  -4   6        0.25        9.52     18.38 o 
 -13  -3   6        0.02        7.57     14.49 o 
 -12  -3   6       10.17       17.30     13.84 o 
 -11  -3   6        7.02        0.22      8.43 o 
 -10  -3   6        7.02        2.60     10.38 o 
  -9  -3   6       16.51       11.25     12.11 o 
  -8  -3   6      100.71       97.75     21.41 o 
  -7  -3   6       82.13       89.88     12.95 o 
  -6  -3   6      613.40      628.01     51.79 o 
  -5  -3   6      190.36      211.58     22.60 o 
  -4  -3   6      919.13      970.26     53.04 o 
  -3  -3   6        2.32       -1.15      2.62 o 
  -2  -3   6      112.65      114.43     10.44 o 
  -1  -3   6       69.86       69.76      5.06 o 
   0  -3   6      650.01      608.59     57.20 o 
   1  -3   6       52.19       49.96      8.09 o 
   2  -3   6       89.45       83.23     10.10 o 
   3  -3   6     1330.35     1358.96     48.23 o 
   4  -3   6      183.72      197.29     14.81 o 
   5  -3   6      692.38      735.87     28.63 o 
   6  -3   6       10.54       13.37      7.34 o 
   7  -3   6       27.65       18.42      8.25 o 
   8  -3   6      198.68      201.55     31.79 o 
   9  -3   6       14.10       -0.22     12.11 o 
  10  -3   6       11.16       10.81     15.57 o 
  11  -3   6        3.40        2.16     15.57 o 
 -13  -2   6       11.41       28.55     15.35 o 
 -12  -2   6        6.63       10.60     10.60 o 
 -11  -2   6        0.76        1.30      9.73 o 
 -10  -2   6        2.24       11.46     12.76 o 
  -9  -2   6        3.92        4.76     11.89 o 
  -8  -2   6       40.75       50.09     10.59 o 
  -7  -2   6       71.37       41.58     22.49 o 
  -6  -2   6       81.37       81.00     10.83 o 
  -5  -2   6     1306.76     1239.79    132.35 o 
  -4  -2   6     1958.53     2033.73    174.08 o 
  -3  -2   6      503.72      592.98    112.96 o 
  -2  -2   6      486.94      515.59     28.18 o 
  -1  -2   6      332.43      326.28     41.31 o 
   0  -2   6      203.40      163.96     10.77 o 
   1  -2   6      512.42      442.02     35.14 o 
   2  -2   6        3.31        0.70      3.58 o 
   3  -2   6     1555.56     1722.29     37.61 o 
   4  -2   6      340.68      390.74     19.33 o 
   5  -2   6      103.69      124.09     13.89 o 
   6  -2   6        4.94        6.67      5.87 o 
   7  -2   6       11.90        9.86      6.48 o 
   8  -2   6       21.93       17.08     13.84 o 
   9  -2   6       66.67       53.42     20.33 o 
  10  -2   6        8.54       16.65     15.79 o 
  11  -2   6        0.78        3.68     15.57 o 
 -13  -1   6        4.82       21.84     15.79 o 
 -12  -1   6        9.75       12.11     12.98 o 
 -11  -1   6       35.23       63.58     20.76 o 
 -10  -1   6       32.31       26.60     15.79 o 
  -9  -1   6       10.00       26.38     14.49 o 
  -8  -1   6        3.98       -4.33      7.79 o 
  -7  -1   6       31.69       23.77      7.38 o 
  -6  -1   6      365.55      396.47     17.75 o 
  -5  -1   6     3112.93     2924.99    155.23 o 
  -4  -1   6      512.45      529.41     15.12 o 
  -3  -1   6      452.90      558.38     29.72 o 
  -2  -1   6      246.29      263.41     50.16 o 
  -1  -1   6      160.05      143.47     15.11 o 
   0  -1   6      294.26      263.07     42.82 o 
   1  -1   6      342.96      294.65     14.18 o 
   2  -1   6      990.14     1098.38     40.55 o 
   3  -1   6      155.01      154.68     11.54 o 
   4  -1   6     1280.80     1503.66     35.63 o 
   5  -1   6      169.40      168.49     13.76 o 
   6  -1   6       13.32       13.91      6.84 o 
   7  -1   6       88.33       90.44     13.85 o 
   8  -1   6      179.64      205.70     18.34 o 
   9  -1   6      163.10      168.46     30.49 o 
  10  -1   6       65.98       55.15     22.06 o 
  11  -1   6        0.93        4.33     15.14 o 
 -13   0   6        7.81       20.33     14.71 o 
 -12   0   6        3.78       10.16      9.08 o 
 -11   0   6       17.85       19.03     14.71 o 
 -10   0   6        0.10       -4.33      7.35 o 
  -9   0   6      212.81      232.26     28.55 o 
  -8   0   6      103.76       94.07     20.33 o 
  -7   0   6      214.18      218.73     13.08 o 
  -6   0   6      998.55     1008.26     44.31 o 
  -5   0   6        0.00       -0.03      3.07 o 
  -4   0   6     5018.35     5915.73    476.29 o 
  -3   0   6      266.80      218.43     80.13 o 
  -2   0   6     2515.06     2788.63    202.36 o 
  -1   0   6     4035.53     4182.80    177.68 o 
   0   0   6        3.93        0.69      3.53 o 
   1   0   6      703.94      644.44     28.76 o 
   2   0   6       56.41       33.15     40.87 o 
   3   0   6      225.31      265.20     14.05 o 
   4   0   6     1908.73     2215.32     42.47 o 
   5   0   6      248.02      238.89     15.59 o 
   6   0   6       94.68      141.46     17.95 o 
   7   0   6       80.02       58.61     11.55 o 
   8   0   6      156.11      135.18     16.79 o 
   9   0   6       15.78       14.27     13.62 o 
  10   0   6      117.36      104.45     25.30 o 
  11   0   6        0.57       -5.84     12.76 o 
 -13   1   6        4.81        8.22     14.92 o 
 -12   1   6        9.77        4.11     13.19 o 
 -11   1   6       35.22       29.84     15.14 o 
 -10   1   6       32.32       43.90     17.95 o 
  -9   1   6        9.96       12.98     12.11 o 
  -8   1   6        4.03        1.06      6.50 o 
  -7   1   6       31.81       21.89      7.57 o 
  -6   1   6      365.23      341.89     12.64 o 
  -5   1   6     3113.53     2630.85    587.28 o 
  -4   1   6      512.01      521.11     58.39 o 
  -3   1   6      452.77      754.57    275.84 o 
  -2   1   6      245.47      281.72     40.89 o 
  -1   1   6      160.09      178.86     10.10 o 
   0   1   6      294.27      308.17     20.11 o 
   1   1   6      342.62      375.11     11.65 o 
   2   1   6      990.16     1078.60     57.63 o 
   3   1   6      154.94      143.37     10.44 o 
   4   1   6     1281.40     1439.32     33.65 o 
   5   1   6      169.55      167.19     13.45 o 
   6   1   6       13.43       12.91      8.22 o 
   7   1   6       88.24       86.57     13.75 o 
   8   1   6      179.57      194.45     18.02 o 
   9   1   6      163.11      169.18     19.98 o 
  10   1   6       66.00       82.61     24.44 o 
  11   1   6        0.93        3.24     15.57 o 
 -13   2   6       11.43       11.68     17.30 o 
 -12   2   6        6.63        3.24     15.57 o 
 -11   2   6        0.77        7.57     13.84 o 
 -10   2   6        2.28       -3.89      9.95 o 
  -9   2   6        3.91       -3.68      9.52 o 
  -8   2   6       40.74       49.31     16.87 o 
  -7   2   6       71.46       75.36     10.16 o 
  -6   2   6       81.46       81.64     10.24 o 
  -5   2   6     1306.29     1277.68    105.98 o 
  -4   2   6     1958.06     1897.13    155.29 o 
  -3   2   6      503.65      474.76     34.22 o 
  -2   2   6      486.79      472.76     66.39 o 
  -1   2   6      331.82      352.50     20.76 o 
   0   2   6      203.23      227.29     18.17 o 
   1   2   6      512.20      540.21     28.33 o 
   2   2   6        3.22        2.53      3.20 o 
   3   2   6     1556.05     1709.74     33.02 o 
   4   2   6      340.76      414.28     26.92 o 
   5   2   6      103.85      124.74     13.33 o 
   6   2   6        4.95        7.68      5.91 o 
   7   2   6       11.93       20.84      8.38 o 
   8   2   6       21.94       35.45     10.29 o 
   9   2   6       66.65       87.32     15.58 o 
  10   2   6        8.54        2.16     12.54 o 
 -13   3   6        0.02       12.54     17.08 o 
 -12   3   6       10.17       18.81     16.44 o 
 -11   3   6        6.98        7.35     15.14 o 
 -10   3   6        7.02        3.03     10.60 o 
  -9   3   6       16.51       10.11      7.51 o 
  -8   3   6      100.72       85.39     13.19 o 
  -7   3   6       82.28       66.82     17.73 o 
  -6   3   6      613.38      589.95     38.49 o 
  -5   3   6      190.46      188.00     13.93 o 
  -4   3   6      919.59     1002.83    151.38 o 
  -3   3   6        2.29        0.42      3.74 o 
  -2   3   6      112.82      116.35     12.33 o 
  -1   3   6       69.81       92.77     13.41 o 
   0   3   6      649.03      726.62     32.87 o 
   1   3   6       52.20       43.41      4.59 o 
   2   3   6       88.78       87.90      7.87 o 
   3   3   6     1330.49     1349.37     31.03 o 
   4   3   6      183.82      181.74     13.42 o 
   5   3   6      692.71      598.00     92.56 o 
   6   3   6       10.54       17.81      8.15 o 
   7   3   6       27.64       17.90      9.04 o 
   8   3   6      198.71      200.44     19.51 o 
   9   3   6       14.12        4.76      9.52 o 
  10   3   6       11.16       13.62     15.79 o 
 -12   4   6        5.32       14.71     16.22 o 
 -11   4   6        3.71        6.49     12.76 o 
 -10   4   6       24.35       18.17     15.57 o 
  -9   4   6       43.47       54.11     12.00 o 
  -8   4   6        1.90        0.54      5.52 o 
  -7   4   6       30.85       28.29      8.78 o 
  -6   4   6      104.76       90.17     13.67 o 
  -5   4   6      595.70      623.90     39.57 o 
  -4   4   6       34.50       26.76      6.78 o 
  -3   4   6      675.43      638.87     74.72 o 
  -2   4   6        0.61       -1.22      3.72 o 
  -1   4   6      286.60      284.59     21.84 o 
   0   4   6       39.15       36.55     11.03 o 
   1   4   6      407.58      391.86     28.11 o 
   2   4   6      296.72      297.02     27.25 o 
   3   4   6      108.68      108.37     10.96 o 
   4   4   6       34.20       28.89      7.42 o 
   5   4   6      214.99      197.97     15.85 o 
   6   4   6       10.72        4.25      5.56 o 
   7   4   6        4.35       -0.43      7.35 o 
   8   4   6       14.37       16.22     12.54 o 
   9   4   6      136.47      154.62     29.63 o 
  10   4   6        0.85        6.70     11.46 o 
 -12   5   6        0.20        2.16     15.35 o 
 -11   5   6        7.83        4.33     14.49 o 
 -10   5   6        0.22        4.04      7.47 o 
  -9   5   6        4.76        4.51      6.78 o 
  -8   5   6       14.28       20.04      9.03 o 
  -7   5   6       22.46       22.69      8.96 o 
  -6   5   6       52.29       50.86     11.92 o 
  -5   5   6       35.13       29.84     14.92 o 
  -4   5   6      509.89      478.00     20.82 o 
  -3   5   6      214.96       69.19     88.88 o 
  -2   5   6       55.36       52.98     13.19 o 
  -1   5   6       30.17       37.41     12.11 o 
   0   5   6       79.72       89.96     17.52 o 
   1   5   6      130.13      127.16     20.76 o 
   2   5   6       55.78       48.23     14.71 o 
   3   5   6       25.82       32.22     12.33 o 
   4   5   6        7.50       11.46      9.95 o 
   5   5   6       91.39       87.15     21.19 o 
   6   5   6      126.35      121.75     25.73 o 
   7   5   6       15.77       16.44     12.33 o 
   8   5   6       47.66       45.85     18.38 o 
   9   5   6       42.52       49.31     17.95 o 
  10   5   6        0.77        3.68      9.73 o 
 -11   6   6        8.42       10.16     16.00 o 
 -10   6   6       31.20       39.43     14.81 o 
  -9   6   6       13.97       12.61      9.12 o 
  -8   6   6       70.06       75.43     15.06 o 
  -7   6   6        0.71        3.51      7.01 o 
  -6   6   6       16.40       15.56      8.71 o 
  -5   6   6       70.02       60.55     18.17 o 
  -4   6   6      139.29      147.42     14.24 o 
  -3   6   6      188.77      195.06     20.54 o 
  -2   6   6       61.27       85.42     16.87 o 
  -1   6   6        4.77        9.73      8.43 o 
   0   6   6       49.37       38.06     13.62 o 
   1   6   6       12.82        2.81      7.35 o 
   2   6   6       94.99      129.11     23.79 o 
   3   6   6      281.79      252.37     28.33 o 
   4   6   6       73.18       70.93     20.11 o 
   5   6   6      239.31      195.50     31.36 o 
   6   6   6       15.73       22.49     13.41 o 
   7   6   6       20.14       33.09     16.00 o 
   8   6   6        1.72       -1.08      8.87 o 
   9   6   6        0.48        1.08      9.52 o 
 -11   7   6        0.89        8.43     16.87 o 
 -10   7   6        5.38       14.01      8.68 o 
  -9   7   6        3.12        3.51      7.47 o 
  -8   7   6       17.41       23.02     10.28 o 
  -7   7   6       41.12       36.69     11.85 o 
  -6   7   6        1.45        1.94      7.56 o 
  -5   7   6        9.80        8.00     11.46 o 
  -4   7   6       66.00       69.20     19.46 o 
  -3   7   6       17.64       13.19     10.16 o 
  -2   7   6       16.69       14.06     10.60 o 
  -1   7   6      517.51      503.45     36.11 o 
   0   7   6       13.21       20.11     11.89 o 
   1   7   6      107.78       92.56     21.63 o 
   2   7   6       30.75       30.28     14.06 o 
   3   7   6      201.13      202.85     31.14 o 
   4   7   6       73.44       67.90     20.54 o 
   5   7   6        4.13       14.71     10.81 o 
   6   7   6       16.79       24.65     15.79 o 
   7   7   6       13.32       11.68     13.41 o 
   8   7   6        6.01       -1.51      8.65 o 
   9   7   6        2.85       -1.51     11.68 o 
 -10   8   6       46.87       46.53     16.09 o 
  -9   8   6       29.72       30.80     12.51 o 
  -8   8   6       11.76        6.64      9.27 o 
  -7   8   6       11.80       14.51      9.01 o 
  -6   8   6       80.56       75.04     23.14 o 
  -5   8   6       30.21       34.82     17.08 o 
  -3   8   6       57.86       61.85     16.87 o 
  -2   8   6       19.61       11.46      9.73 o 
  -1   8   6        2.43        0.65      8.00 o 
   0   8   6       41.88       46.50     16.44 o 
   1   8   6       62.16       70.07     20.54 o 
   2   8   6      176.80      170.84     30.92 o 
   3   8   6        5.63        5.62      9.95 o 
   4   8   6       20.45       16.00     12.54 o 
   5   8   6       12.96        4.76      9.30 o 
   6   8   6       62.69       40.22     16.87 o 
   7   8   6        4.36        9.08     10.16 o 
   8   8   6       10.37        7.14     13.19 o 
  -8   9   6        6.34        3.89     14.49 o 
  -7   9   6        9.41        9.73     16.65 o 
  -2   9   6       19.00       23.14     14.06 o 
  -1   9   6      179.50      173.44     30.28 o 
   0   9   6       82.57       83.48     22.71 o 
   1   9   6        4.20        2.60     10.38 o 
   2   9   6       14.69       38.06     17.30 o 
   3   9   6       90.74       94.50     25.73 o 
   4   9   6       10.02       20.11     15.79 o 
   5   9   6       13.50       18.38     15.14 o 
   6   9   6       34.68       20.98     13.62 o 
  -2  10   6       20.50        8.22     12.11 o 
  -1  10   6       11.86       25.30     15.79 o 
   0  10   6       14.94       20.76     16.87 o 
   1  10   6       12.05       17.95     15.14 o 
   2  10   6       15.20        9.95     13.19 o 
   3  10   6        4.80        9.30     14.71 o 
   4  10   6        5.57       10.16     14.49 o 
   5  10   6        0.45       -8.65     12.76 o 
  -1  11   6        5.38        5.19     15.57 o 
   0  11   6        3.63       -4.97     14.27 o 
   1  11   6        0.47       10.81     14.71 o 
   2  11   6        1.55       -0.87     14.27 o 
  -3 -11   7       14.42       27.25     17.95 o 
  -2 -11   7       15.16        5.41     11.68 o 
  -1 -11   7        1.47       -3.24     11.03 o 
   0 -11   7        1.27        3.68     14.06 o 
   1 -11   7        0.40        3.89     15.79 o 
  -6 -10   7       17.25       26.73     11.70 o 
  -5 -10   7        0.51       -6.62      7.51 o 
  -4 -10   7        0.28       -2.50      7.95 o 
  -3 -10   7       86.36       95.31     16.98 o 
  -2 -10   7       77.59      116.13     28.55 o 
  -1 -10   7        5.60        5.84     10.38 o 
   0 -10   7       21.99       53.63     19.25 o 
   1 -10   7        1.97       13.19     10.60 o 
   2 -10   7        7.92       -6.27      8.87 o 
   3 -10   7       12.61       14.49     17.08 o 
  -8  -9   7        1.64       -0.87     12.98 o 
  -7  -9   7        2.20        6.14      8.17 o 
  -6  -9   7       23.09       20.33      9.94 o 
  -5  -9   7       20.28       33.76     11.97 o 
  -4  -9   7       13.79       30.41     10.65 o 
  -3  -9   7       23.94       15.26      9.24 o 
  -2  -9   7      135.35      164.37     21.35 o 
  -1  -9   7       18.31       32.23     10.01 o 
   0  -9   7      104.68      128.67     27.46 o 
   1  -9   7        5.88        5.41     10.38 o 
   2  -9   7        3.86        8.22     11.03 o 
   3  -9   7        5.23        9.95     11.25 o 
   5  -9   7        8.99       13.84     10.81 o 
   6  -9   7        7.17       10.81     13.19 o 
 -10  -8   7        3.43       -0.44     11.84 o 
  -9  -8   7       43.33       42.67     15.14 o 
  -8  -8   7        0.55       -0.54      9.02 o 
  -7  -8   7       34.29       29.84     17.30 o 
  -6  -8   7        7.60        6.16      7.63 o 
  -5  -8   7        9.95       13.39      8.64 o 
  -4  -8   7        5.91        8.07      7.42 o 
  -3  -8   7       15.60       25.26     10.34 o 
  -2  -8   7       50.40       59.33     13.79 o 
  -1  -8   7        8.85       17.20      8.79 o 
   0  -8   7       59.17       67.13     12.61 o 
   1  -8   7       23.77       34.38     15.35 o 
   2  -8   7      299.42      302.54     32.44 o 
   3  -8   7       64.16       88.67     21.19 o 
   4  -8   7       41.03       49.31     15.79 o 
   5  -8   7        0.25       15.57     11.46 o 
   6  -8   7        5.14        2.16     12.98 o 
   7  -8   7        0.73       10.81     14.92 o 
 -11  -7   7        5.12       -0.43     11.89 o 
 -10  -7   7        0.59        3.76      8.12 o 
  -9  -7   7        1.19        5.56      8.62 o 
  -8  -7   7        5.01       10.57      9.11 o 
  -7  -7   7       23.16       29.13     10.37 o 
  -6  -7   7        0.71        1.71      5.54 o 
  -5  -7   7      210.97      197.40     15.66 o 
  -4  -7   7      255.41      246.75     28.55 o 
  -3  -7   7       82.49       82.65     14.62 o 
  -2  -7   7      102.33      108.34     16.13 o 
  -1  -7   7       61.05       47.82     11.11 o 
   0  -7   7      227.91      184.56     17.35 o 
   1  -7   7       72.87       96.62     14.10 o 
   2  -7   7      401.30      419.11     36.33 o 
   3  -7   7      465.73      472.52     38.28 o 
   4  -7   7        6.98        6.49      9.95 o 
   5  -7   7       53.45       55.22     13.06 o 
   6  -7   7       68.99       66.17     23.79 o 
   7  -7   7        4.84        5.62     14.06 o 
   8  -7   7        4.75       19.25     15.79 o 
 -11  -6   7       21.22       17.52     11.46 o 
 -10  -6   7       33.28       42.71     12.94 o 
  -9  -6   7       10.52       13.10      9.50 o 
  -8  -6   7       33.01       22.86      9.97 o 
  -7  -6   7        8.51       11.50      7.83 o 
  -6  -6   7       91.76      101.84     14.52 o 
  -5  -6   7       28.52       34.01      7.84 o 
  -4  -6   7       18.13       17.09      5.84 o 
  -3  -6   7       41.46       44.03      7.73 o 
  -2  -6   7      320.01      278.09     19.72 o 
  -1  -6   7       35.34       47.79     10.06 o 
   0  -6   7      285.37      239.03     23.25 o 
   1  -6   7      444.43      431.22     29.30 o 
   2  -6   7      215.43      178.88     16.04 o 
   3  -6   7      319.07      279.12     18.56 o 
   4  -6   7        7.55       10.38     11.68 o 
   5  -6   7      141.49      158.39     19.12 o 
   6  -6   7       37.72       63.58     20.98 o 
   7  -6   7       10.95       -1.51     12.33 o 
   8  -6   7        6.69       16.44     14.49 o 
   9  -6   7        1.21        2.38     14.71 o 
 -12  -5   7        1.36       -2.81      9.73 o 
 -11  -5   7        7.18        1.08      9.95 o 
 -10  -5   7        3.80        8.65      9.73 o 
  -9  -5   7       32.39       22.36      9.67 o 
  -8  -5   7       13.28       26.88     10.06 o 
  -7  -5   7        4.78        3.83      6.09 o 
  -6  -5   7        8.71        9.13      6.33 o 
  -5  -5   7       64.01       80.83      9.92 o 
  -4  -5   7       42.93       36.32      7.09 o 
  -3  -5   7      475.07      460.13     27.08 o 
  -2  -5   7        3.81        4.69      3.48 o 
  -1  -5   7      158.31      163.65      9.18 o 
   0  -5   7       57.97       57.29     10.24 o 
   1  -5   7      276.63      277.97     17.27 o 
   2  -5   7       77.69       72.76     11.45 o 
   3  -5   7      264.25      232.90     16.47 o 
   4  -5   7       89.94      115.69     15.82 o 
   5  -5   7       27.80       31.12     10.43 o 
   6  -5   7       50.95       41.43     11.18 o 
   7  -5   7        5.84        0.87     12.33 o 
   8  -5   7        5.51        8.43     14.27 o 
   9  -5   7       26.05       33.95     18.17 o 
  10  -5   7        3.10       10.60     16.87 o 
 -12  -4   7        1.81        0.65      9.73 o 
 -11  -4   7        6.97       12.76     13.41 o 
 -10  -4   7       63.57       68.77     20.33 o 
  -9  -4   7       12.06       20.72      8.78 o 
  -8  -4   7       10.15       11.01      7.57 o 
  -7  -4   7       25.47       38.86     10.02 o 
  -6  -4   7       41.28       35.48      8.99 o 
  -5  -4   7      201.08      233.24     19.70 o 
  -4  -4   7      345.68      350.16     29.52 o 
  -3  -4   7      207.42      187.23     13.01 o 
  -2  -4   7      141.88      142.39      8.57 o 
  -1  -4   7      127.14      139.48      9.07 o 
   0  -4   7      130.86      115.52     12.37 o 
   1  -4   7      390.03      360.27     18.59 o 
   2  -4   7      136.66      142.75     13.67 o 
   3  -4   7       25.40       33.06      8.33 o 
   4  -4   7      216.76      197.74     16.29 o 
   5  -4   7       74.91       56.41     11.84 o 
   6  -4   7       88.32       81.71     14.49 o 
   7  -4   7        1.92        2.81     11.25 o 
   8  -4   7       55.28       61.20     22.49 o 
   9  -4   7        2.96        6.70     13.41 o 
  10  -4   7       10.71        3.89     16.22 o 
 -13  -3   7        4.45       10.16     13.84 o 
 -12  -3   7        1.25        7.35     11.68 o 
 -11  -3   7       14.43       32.01     15.79 o 
 -10  -3   7       10.79        8.22     10.38 o 
  -9  -3   7       34.10       36.33     16.22 o 
  -8  -3   7        5.58        6.49      7.19 o 
  -7  -3   7      106.94      139.41     25.95 o 
  -6  -3   7       32.15       29.63      8.24 o 
  -5  -3   7      775.49      783.26     51.38 o 
  -4  -3   7      130.05      146.21     12.49 o 
  -3  -3   7       27.34       28.57      8.62 o 
  -2  -3   7       32.94       37.89      5.17 o 
  -1  -3   7      399.98      397.74     54.17 o 
   0  -3   7      111.62      116.72     11.79 o 
   1  -3   7     1499.75     1532.17     72.12 o 
   2  -3   7      631.14      592.06     35.36 o 
   3  -3   7       51.94       39.14     12.11 o 
   4  -3   7       31.35       39.69      9.60 o 
   5  -3   7       15.26       21.69      8.37 o 
   6  -3   7      121.92      114.22     15.73 o 
   7  -3   7       42.91       47.95     11.79 o 
   8  -3   7      166.15      145.11     29.41 o 
   9  -3   7        2.89        3.68     11.89 o 
  10  -3   7        0.78        3.68     13.84 o 
  11  -3   7        4.00        1.51     14.49 o 
 -13  -2   7        9.48        6.70     10.81 o 
 -12  -2   7        2.30       11.68     11.46 o 
 -11  -2   7       20.02       42.17     18.60 o 
 -10  -2   7       93.55       78.07     22.49 o 
  -9  -2   7        4.15       -2.60     10.60 o 
  -8  -2   7        6.51        4.31      6.86 o 
  -7  -2   7      272.28      137.03    148.03 o 
  -6  -2   7      186.64      188.78     12.29 o 
  -5  -2   7       48.79       57.95      8.03 o 
  -4  -2   7      773.34      828.34     47.85 o 
  -3  -2   7        3.11        8.24      3.64 o 
  -2  -2   7     1571.18     1664.72    120.20 o 
  -1  -2   7     2867.88     2963.39    455.76 o 
   0  -2   7      352.54      335.66     26.60 o 
   1  -2   7     1273.22     1147.36    109.21 o 
   2  -2   7     1434.05     1560.24    111.37 o 
   3  -2   7       45.58       52.37      9.53 o 
   4  -2   7        9.21       14.05      6.49 o 
   5  -2   7       53.04       95.16     13.27 o 
   6  -2   7       92.74      109.06     14.86 o 
   7  -2   7      140.56      139.68     17.03 o 
   8  -2   7       28.35       18.60     14.92 o 
   9  -2   7        0.09        3.03     12.54 o 
  10  -2   7        0.82        7.79     14.27 o 
  11  -2   7        3.52       -3.03     14.71 o 
 -13  -1   7        1.11       12.76     13.41 o 
 -12  -1   7        3.40       11.25     12.11 o 
 -11  -1   7        0.86       -0.43     10.60 o 
 -10  -1   7        2.34        2.81     10.16 o 
  -9  -1   7       16.31       22.27     14.06 o 
  -8  -1   7      102.08      114.83     22.06 o 
  -7  -1   7        6.34        6.98      4.82 o 
  -6  -1   7        5.20        4.65      4.43 o 
  -5  -1   7     1118.28      750.18    291.51 o 
  -4  -1   7      255.01      246.98     11.16 o 
  -3  -1   7      144.43      154.05     15.11 o 
  -2  -1   7        4.20        4.86      3.14 o 
  -1  -1   7     4833.64     4729.02    406.74 o 
   0  -1   7      245.01      208.28     31.03 o 
   1  -1   7      173.16      170.95     12.07 o 
   2  -1   7     1433.82     1546.44     92.88 o 
   3  -1   7       62.04       72.76     10.27 o 
   4  -1   7      107.72      109.91     12.46 o 
   5  -1   7      322.10      337.95     19.42 o 
   6  -1   7      336.03      302.32     32.01 o 
   7  -1   7       34.59       61.06     12.30 o 
   8  -1   7       60.86       51.78     11.81 o 
   9  -1   7       84.38       76.34     23.36 o 
  10  -1   7        3.92       11.25     15.79 o 
  11  -1   7        0.38        2.81     14.71 o 
 -13   0   7        1.65       10.16     11.46 o 
 -12   0   7        0.04       10.38     13.19 o 
 -11   0   7       10.88       13.41     14.06 o 
 -10   0   7       10.45       13.19     12.76 o 
  -9   0   7        1.42       -1.08      8.87 o 
  -8   0   7        7.83        4.77      8.11 o 
  -7   0   7        3.32        7.41      6.04 o 
  -6   0   7       12.84        7.61      4.12 o 
  -5   0   7       42.36       40.73      6.20 o 
  -4   0   7       22.07       29.67      5.22 o 
  -3   0   7      484.67      476.36     13.65 o 
  -2   0   7       31.14       29.60      4.92 o 
  -1   0   7        2.54       10.00      3.53 o 
   0   0   7      154.46      167.76     11.48 o 
   1   0   7       95.59      118.29     14.71 o 
   2   0   7        0.41       -0.32      3.04 o 
   3   0   7       34.11       28.27      7.03 o 
   4   0   7       16.84       19.13      6.88 o 
   5   0   7       19.85       28.34      7.76 o 
   6   0   7        0.07       -2.34      6.06 o 
   7   0   7        0.27        3.33      6.43 o 
   8   0   7        1.07       12.11      7.53 o 
   9   0   7        4.57       -7.35     11.68 o 
  10   0   7        0.11       11.46     13.62 o 
  11   0   7        0.99        0.00     14.92 o 
 -13   1   7        1.11       -1.73      9.73 o 
 -12   1   7        3.37        4.97     12.11 o 
 -11   1   7        0.86        4.33      9.95 o 
 -10   1   7        2.36       -2.16     11.03 o 
  -9   1   7       16.33       14.27     12.54 o 
  -8   1   7      102.04       87.56     12.63 o 
  -7   1   7        6.30        7.02      6.07 o 
  -6   1   7        5.19        2.39      3.06 o 
  -5   1   7     1117.61     1059.50    113.75 o 
  -4   1   7      255.45      307.31     95.91 o 
  -3   1   7      144.51      140.05     84.74 o 
  -2   1   7        4.24        1.99      3.23 o 
  -1   1   7     4833.18     5276.94    315.41 o 
   0   1   7      245.63      233.77     19.46 o 
   1   1   7      173.12      207.22      9.49 o 
   2   1   7     1434.82     1602.56     29.68 o 
   3   1   7       62.11       84.28     10.60 o 
   4   1   7      107.16       42.34     51.90 o 
   5   1   7      322.32      351.27     26.06 o 
   6   1   7      336.08      292.62     18.88 o 
   7   1   7       34.53       56.14     12.45 o 
   8   1   7       60.82       54.98     12.30 o 
   9   1   7       84.33       86.33     15.41 o 
  10   1   7        3.90       -0.65     12.76 o 
  11   1   7        0.37       -0.22     17.30 o 
 -13   2   7        9.48        1.51     15.14 o 
 -12   2   7        2.29       -1.51     13.19 o 
 -11   2   7       20.05       22.27     15.14 o 
 -10   2   7       93.53       79.58     22.92 o 
  -9   2   7        4.10        0.22     11.25 o 
  -8   2   7        6.53        0.87      9.30 o 
  -7   2   7      272.36      261.78     35.68 o 
  -6   2   7      186.58      157.41     13.44 o 
  -5   2   7       48.94       51.34      5.56 o 
  -4   2   7      773.19      757.47     36.02 o 
  -3   2   7        3.11        1.41      3.39 o 
  -2   2   7     1570.87     1933.13    142.08 o 
  -1   2   7     2867.62     3335.76     66.61 o 
   0   2   7      352.52      402.67     24.65 o 
   1   2   7     1273.35     1369.99     47.36 o 
   2   2   7     1434.00     1657.31     41.85 o 
   3   2   7       45.45       50.95      8.33 o 
   4   2   7        9.09       11.95      6.11 o 
   5   2   7       53.20       34.20     34.93 o 
   6   2   7       92.81      114.91     14.98 o 
   7   2   7      140.58      122.96     16.50 o 
   8   2   7       28.40       18.14      9.56 o 
   9   2   7        0.08        6.25      7.99 o 
 -13   3   7        4.44       -5.62     14.06 o 
 -12   3   7        1.24        4.54     13.84 o 
 -11   3   7       14.46        4.33     14.27 o 
 -10   3   7       10.81       18.38     14.49 o 
  -9   3   7       34.05       38.93     17.30 o 
  -8   3   7        5.57        4.54      9.30 o 
  -7   3   7      107.01      100.78     22.06 o 
  -6   3   7       32.12       26.38     12.33 o 
  -5   3   7      775.57      782.00     79.83 o 
  -4   3   7      129.91      114.94      8.14 o 
  -3   3   7       27.34       24.55      8.00 o 
  -2   3   7       32.65       31.64      7.05 o 
  -1   3   7      399.87      440.30     25.95 o 
   0   3   7      111.68      135.38     16.65 o 
   1   3   7     1499.71     1744.11     56.23 o 
   2   3   7      630.77      597.36     44.55 o 
   3   3   7       52.22       53.70      7.90 o 
   4   3   7       31.56       46.49      8.88 o 
   5   3   7       15.20       27.01      8.76 o 
   6   3   7      121.99       37.95     49.31 o 
   7   3   7       42.90       39.79     15.79 o 
   8   3   7      166.13      161.76     27.25 o 
   9   3   7        2.88        3.68      9.52 o 
  10   3   7        0.80       -2.81     12.54 o 
 -12   4   7        1.81       -6.27     12.76 o 
 -11   4   7        6.97       11.46     14.06 o 
 -10   4   7       63.56       44.98     21.19 o 
  -9   4   7       12.04       12.76     14.49 o 
  -8   4   7       10.20        5.41     11.03 o 
  -7   4   7       25.36       30.71     14.27 o 
  -6   4   7       41.42       37.84     15.14 o 
  -5   4   7      201.04      224.04     28.33 o 
  -4   4   7      345.59      352.56     43.47 o 
  -3   4   7      207.50       56.66     76.34 o 
  -2   4   7      141.61      167.38     16.87 o 
  -1   4   7      127.10      167.38     18.17 o 
   0   4   7      130.96      137.97     17.08 o 
   1   4   7      389.86      403.53     29.63 o 
   2   4   7      136.77      161.76     23.14 o 
   3   4   7       25.38       41.09     13.41 o 
   4   4   7      216.84      172.79     25.95 o 
   5   4   7       75.10       65.74     17.52 o 
   6   4   7       88.27       91.26     22.06 o 
   7   4   7        1.96        0.43      9.52 o 
   8   4   7       55.28       87.37     21.84 o 
   9   4   7        2.97       11.46     13.84 o 
  10   4   7       10.72        8.00     13.62 o 
 -12   5   7        1.35       10.38     16.87 o 
 -11   5   7        7.15       14.49     14.71 o 
 -10   5   7        3.81       10.81     14.71 o 
  -9   5   7       32.41       26.60     17.08 o 
  -8   5   7       13.27       18.60     13.84 o 
  -7   5   7        4.82        4.54     10.60 o 
  -6   5   7        8.69        8.87     11.68 o 
  -5   5   7       64.26       64.66     18.60 o 
  -4   5   7       42.92       43.63      9.04 o 
  -3   5   7      475.96      429.53     59.04 o 
  -2   5   7        3.82        9.30      7.57 o 
  -1   5   7      157.82      173.44     19.46 o 
   0   5   7       57.66       64.44     16.22 o 
   1   5   7      276.62      305.35     27.90 o 
   2   5   7       77.61       68.12     17.30 o 
   3   5   7      263.84      217.34     25.52 o 
   4   5   7       89.81      118.29     24.00 o 
   5   5   7       27.71       29.63     13.62 o 
   6   5   7       50.97       53.63     17.52 o 
   7   5   7        5.76        0.00      9.95 o 
   8   5   7        5.51        6.06     10.81 o 
   9   5   7       26.07       31.57     16.22 o 
  10   5   7        3.10        1.95     12.11 o 
 -11   6   7       21.22       41.74     20.33 o 
 -10   6   7       33.32       42.82     20.11 o 
  -9   6   7       10.50        8.87     13.41 o 
  -8   6   7       32.93       22.06     16.44 o 
  -7   6   7        8.57       -2.81     10.81 o 
  -6   6   7       91.74       68.55     21.19 o 
  -5   6   7       28.41       32.65     15.14 o 
  -4   6   7       18.19       12.73      7.35 o 
  -3   6   7       41.48       58.17     14.71 o 
  -2   6   7      319.92      272.05     24.87 o 
  -1   6   7       35.41       61.20     16.65 o 
   0   6   7      285.44      218.42     25.09 o 
   1   6   7      444.48      446.79     35.25 o 
   2   6   7      215.37      209.77     29.63 o 
   3   6   7      319.02      300.16     31.36 o 
   4   6   7        7.50        4.11      9.73 o 
   5   6   7      141.43      108.99     25.30 o 
   6   6   7       37.73       57.31     20.76 o 
   7   6   7       11.05       16.65     12.11 o 
   8   6   7        6.69        9.95     10.81 o 
   9   6   7        1.23        9.73     11.25 o 
 -11   7   7        5.12        4.33     16.87 o 
 -10   7   7        0.60        3.89     14.71 o 
  -9   7   7        1.21        8.00     13.84 o 
  -8   7   7        5.01        2.81     12.11 o 
  -7   7   7       23.08        7.35     13.41 o 
  -6   7   7        0.71       12.33     11.89 o 
  -5   7   7      210.98      223.83     33.30 o 
  -3   7   7       82.52      100.13     19.90 o 
  -2   7   7      102.42       98.40     20.76 o 
  -1   7   7       61.00       54.93     16.87 o 
   0   7   7      227.99      201.98     28.55 o 
   1   7   7       72.79       87.37     21.41 o 
   2   7   7      401.34      335.20     33.74 o 
   3   7   7      465.69      461.49     40.87 o 
   4   7   7        7.07        0.00      8.87 o 
   5   7   7       53.43       50.17     17.30 o 
   6   7   7       69.01       76.99     22.06 o 
   7   7   7        4.81        7.57     11.03 o 
   8   7   7        4.75        3.68     10.60 o 
 -10   8   7        3.43       24.44     19.90 o 
  -9   8   7       43.35       69.85     25.52 o 
  -8   8   7        0.55        9.73     15.79 o 
  -7   8   7       34.29       34.82     20.11 o 
  -6   8   7        7.56       -1.51     12.11 o 
  -3   8   7       15.52       20.33     11.68 o 
  -2   8   7       50.22       57.09     17.30 o 
  -1   8   7        8.82       10.38     10.60 o 
   0   8   7       59.29       68.77     20.11 o 
   1   8   7       23.77       31.79     15.14 o 
   2   8   7      299.41      266.43     32.22 o 
   3   8   7       64.20       71.58     22.71 o 
   4   8   7       41.04       49.74     20.11 o 
   5   8   7        0.25       -1.73      7.14 o 
   6   8   7        5.19       19.46     10.38 o 
   7   8   7        0.74       14.27     12.98 o 
  -8   9   7        1.64        1.08     15.35 o 
  -7   9   7        2.20       -1.51     15.35 o 
  -2   9   7      135.44      179.71     29.63 o 
  -1   9   7       18.38       38.49     16.44 o 
   0   9   7      104.69      119.59     27.25 o 
   1   9   7        5.85        9.95     11.89 o 
   2   9   7        3.87       -1.08     10.16 o 
   3   9   7        5.23       -0.65      9.73 o 
   4   9   7        0.96       -2.60     10.38 o 
   5   9   7        8.99       10.81     13.41 o 
   6   9   7        7.16       -2.16      9.73 o 
  -2  10   7       77.60      112.89     28.76 o 
  -1  10   7        5.58        5.41     11.89 o 
   0  10   7       21.99       45.63     20.33 o 
   1  10   7        1.96       10.16     13.19 o 
   2  10   7        7.90        7.35     14.49 o 
   3  10   7       12.61        1.73     11.68 o 
   4  10   7        0.78        6.70     16.87 o 
  -1  11   7        1.47        0.87     16.22 o 
   0  11   7        1.27        2.81     13.19 o 
   1  11   7        0.40        2.16     14.27 o 
  -2 -11   8        9.33       12.33     16.44 o 
  -1 -11   8        0.00        0.22     13.41 o 
   0 -11   8        1.42        3.68     12.54 o 
  -6 -10   8        0.67        3.97     10.32 o 
  -5 -10   8        5.42        9.69      9.61 o 
  -4 -10   8        7.54       11.77      7.65 o 
  -3 -10   8        0.20       -1.65      6.03 o 
  -2 -10   8       10.41        4.11     10.60 o 
  -1 -10   8        0.31        2.60     10.60 o 
   0 -10   8        8.17       15.35     13.84 o 
   1 -10   8        6.74       -2.81      7.35 o 
   2 -10   8        1.96       -7.57      9.73 o 
   3 -10   8       10.97       20.98     20.33 o 
  -8  -9   8        5.28        0.44      8.96 o 
  -7  -9   8       18.53        8.65      9.60 o 
  -6  -9   8        5.32        6.51      8.12 o 
  -5  -9   8        7.97        1.59      7.86 o 
  -4  -9   8       40.58       57.09     22.27 o 
  -3  -9   8       38.56       51.69     14.06 o 
  -2  -9   8       28.13       22.42      9.10 o 
  -1  -9   8       35.06       41.39     11.07 o 
   0  -9   8       50.51       84.34     23.57 o 
   1  -9   8       92.24       90.61     24.44 o 
   2  -9   8       25.69       32.65     17.52 o 
   3  -9   8        0.80       -6.27      7.14 o 
   5  -9   8       24.36       40.87     16.44 o 
  -9  -8   8        4.04       19.68     17.30 o 
  -8  -8   8       23.99       22.84     10.02 o 
  -7  -8   8       26.13       30.50     10.78 o 
  -6  -8   8        4.62        7.12      7.82 o 
  -5  -8   8        0.14        1.41      7.49 o 
  -4  -8   8       18.62       14.08      9.02 o 
  -3  -8   8        5.90        9.88      8.36 o 
  -2  -8   8        7.40       14.22      8.48 o 
  -1  -8   8       54.47       64.33     13.27 o 
   0  -8   8      114.67      113.09     16.16 o 
   1  -8   8        3.09        4.11     11.25 o 
   2  -8   8       27.95       28.98     15.35 o 
   3  -8   8      109.34      100.56     24.65 o 
   4  -8   8       11.66       15.35     11.46 o 
   5  -8   8       38.29       19.03     14.92 o 
   6  -8   8        0.42       -4.97     10.16 o 
   7  -8   8        5.90       -4.54     14.71 o 
 -10  -7   8        0.15        9.22     10.02 o 
  -9  -7   8        2.26        5.95      8.76 o 
  -8  -7   8        6.67        4.45      6.81 o 
  -7  -7   8       16.00       14.26      6.83 o 
  -6  -7   8        3.80        6.38      7.63 o 
  -5  -7   8        1.26        3.54      7.10 o 
  -4  -7   8       20.05       18.94     11.46 o 
  -3  -7   8       73.82       72.96     14.59 o 
  -2  -7   8      352.82      320.71     22.38 o 
  -1  -7   8       38.42       37.82     18.38 o 
   0  -7   8       24.48       26.09      8.78 o 
   1  -7   8      194.32      188.23     19.07 o 
   2  -7   8      169.23      187.49     29.41 o 
   3  -7   8        8.19        1.30      9.08 o 
   4  -7   8        5.23       15.14     11.89 o 
   5  -7   8       12.76       -0.62      7.88 o 
   6  -7   8       14.91       -0.22     12.54 o 
   7  -7   8        2.13        4.54     10.16 o 
   8  -7   8        4.62       10.38     18.17 o 
 -11  -6   8       18.14       19.03     13.19 o 
 -10  -6   8       11.12       11.17     10.44 o 
  -9  -6   8       28.93       24.29     10.89 o 
  -8  -6   8       10.27       11.97      7.95 o 
  -7  -6   8        5.16        8.89      6.05 o 
  -6  -6   8       30.43       32.59      8.18 o 
  -5  -6   8       93.60       99.35     11.82 o 
  -4  -6   8      251.73      247.23     30.38 o 
  -3  -6   8      123.41      132.18     16.90 o 
  -2  -6   8       26.73       31.04      9.79 o 
  -1  -6   8      106.86       89.51     13.89 o 
   0  -6   8      146.41      137.39     15.94 o 
   1  -6   8        5.93       12.36      7.54 o 
   2  -6   8      168.52      161.98     17.02 o 
   3  -6   8      146.84      125.36     15.67 o 
   4  -6   8      118.70      127.81     24.22 o 
   5  -6   8        1.87        2.49      7.46 o 
   6  -6   8       21.99       43.68     18.81 o 
   7  -6   8        4.39        5.41     13.41 o 
   8  -6   8        2.55        7.35     14.27 o 
   9  -6   8        0.81        1.30     16.65 o 
 -12  -5   8        0.83       -5.19     10.38 o 
 -11  -5   8        7.20       31.14     12.54 o 
 -10  -5   8        6.74       10.81     12.33 o 
  -9  -5   8        7.18       19.76      9.40 o 
  -8  -5   8       24.38       30.79     10.08 o 
  -7  -5   8       26.22       26.88      7.61 o 
  -6  -5   8       38.36       34.75      7.72 o 
  -5  -5   8       36.53       37.93      7.82 o 
  -4  -5   8      308.95      291.90     27.87 o 
  -3  -5   8       12.53       14.49      4.90 o 
  -2  -5   8       38.54       44.35     10.39 o 
  -1  -5   8       73.38       71.30     11.90 o 
   0  -5   8       23.24       22.79      7.32 o 
   1  -5   8       78.47       90.66     12.92 o 
   2  -5   8        6.58       10.31      6.34 o 
   3  -5   8      256.98      215.52     16.63 o 
   4  -5   8       56.65       42.72     11.54 o 
   5  -5   8       73.56       85.79     14.73 o 
   6  -5   8       13.07       20.10      9.82 o 
   7  -5   8      116.04      121.54     28.76 o 
   8  -5   8       22.89       11.46     15.57 o 
   9  -5   8        2.52        7.35     16.22 o 
 -12  -4   8        2.42       11.68     13.62 o 
 -11  -4   8        3.30        8.87     12.11 o 
 -10  -4   8        3.70       10.16     12.76 o 
  -9  -4   8        0.71        5.89      6.96 o 
  -8  -4   8      136.21      124.19     16.05 o 
  -7  -4   8       45.42       42.89      8.90 o 
  -6  -4   8      185.59      197.29     16.43 o 
  -5  -4   8       79.85       87.16     10.12 o 
  -4  -4   8      280.09      259.46     21.60 o 
  -3  -4   8      101.64       90.03      8.65 o 
  -2  -4   8       24.00       24.32      4.70 o 
  -1  -4   8      188.86      165.81     14.60 o 
   0  -4   8      512.44      486.05     41.52 o 
   1  -4   8        4.43        2.57      4.27 o 
   2  -4   8       26.49       29.85      8.15 o 
   3  -4   8       58.39       71.08     11.51 o 
   4  -4   8      141.29      131.48     16.41 o 
   5  -4   8       23.52       17.05      8.92 o 
   6  -4   8        7.72        6.46      7.32 o 
   7  -4   8        0.10       -1.73     10.60 o 
   8  -4   8      130.37      147.70     31.79 o 
   9  -4   8        0.22       -1.73     13.62 o 
  10  -4   8        3.90       27.25     21.41 o 
 -13  -3   8        3.66        3.24     11.03 o 
 -12  -3   8        5.86      -11.46     11.68 o 
 -11  -3   8       25.53       22.06     14.71 o 
 -10  -3   8        9.03       21.41     14.71 o 
  -9  -3   8        1.86       10.60     11.25 o 
  -8  -3   8       14.93       23.29      9.02 o 
  -7  -3   8      230.61      266.55     25.11 o 
  -6  -3   8       25.83       25.96      6.70 o 
  -5  -3   8       63.44       65.99      8.72 o 
  -4  -3   8       19.14       21.85      5.49 o 
  -3  -3   8      126.94      116.96      8.87 o 
  -2  -3   8      181.41      162.91     16.63 o 
  -1  -3   8     1832.31     1945.51    293.24 o 
   0  -3   8       78.14       65.40     10.21 o 
   1  -3   8     1010.22      862.08     72.77 o 
   2  -3   8      220.58      225.40     35.47 o 
   3  -3   8      237.40      211.93     22.92 o 
   4  -3   8      284.65      319.97     20.09 o 
   5  -3   8      145.24      140.07     16.66 o 
   6  -3   8        5.29        6.03      7.42 o 
   7  -3   8      262.93      270.05     21.00 o 
   8  -3   8        2.73        4.33     12.33 o 
   9  -3   8        3.48       14.49     16.00 o 
  10  -3   8        4.72      -10.16     12.11 o 
 -13  -2   8       15.87       30.06     16.44 o 
 -12  -2   8        8.77        2.38      9.73 o 
 -11  -2   8       35.71       42.60     17.08 o 
 -10  -2   8       10.71        3.24     11.25 o 
  -9  -2   8       31.84       20.76     13.41 o 
  -8  -2   8       52.90       51.47      8.92 o 
  -7  -2   8       45.90       31.11     14.08 o 
  -6  -2   8      932.39      954.37     31.14 o 
  -5  -2   8      195.07      184.67     11.41 o 
  -4  -2   8       26.83       30.31      5.85 o 
  -3  -2   8     1063.45     1117.46    223.68 o 
  -2  -2   8       30.28       20.86      4.23 o 
  -1  -2   8     3586.72     3853.72    588.97 o 
   0  -2   8       56.16       51.61     10.27 o 
   1  -2   8      241.93      191.09     20.76 o 
   2  -2   8      633.14      582.54     41.63 o 
   3  -2   8      150.82      185.11     16.87 o 
   4  -2   8      112.19      155.75     15.73 o 
   5  -2   8        7.94        4.24      6.49 o 
   6  -2   8       58.11       72.43     13.55 o 
   7  -2   8       21.77       15.40      8.36 o 
   8  -2   8      224.90      187.28     31.36 o 
   9  -2   8        8.56       11.25     15.35 o 
  10  -2   8        2.02       -5.19     11.89 o 
 -13  -1   8       11.03       21.63     12.76 o 
 -12  -1   8       12.29       15.79     12.98 o 
 -11  -1   8        0.08       -3.06      7.08 o 
 -10  -1   8       83.21       76.30     14.66 o 
  -9  -1   8        1.01        4.68      7.71 o 
  -8  -1   8        7.43        9.49      7.46 o 
  -7  -1   8       81.03       74.76      9.07 o 
  -6  -1   8     1106.30     1164.17     55.32 o 
  -5  -1   8      157.03      145.49     11.84 o 
  -4  -1   8      365.21      356.76     13.50 o 
  -3  -1   8     2423.75     2611.46    264.12 o 
  -2  -1   8     1173.76     1282.23    166.84 o 
  -1  -1   8       78.70       78.92      9.94 o 
   0  -1   8      548.32      512.00     68.66 o 
   1  -1   8       62.80       43.48      8.64 o 
   2  -1   8      429.78      470.36     29.84 o 
   3  -1   8       17.98       17.07      6.47 o 
   4  -1   8       10.62       14.03      6.79 o 
   5  -1   8       24.50       27.96      8.77 o 
   6  -1   8      531.44      549.58     51.47 o 
   7  -1   8       31.60       47.16     11.29 o 
   8  -1   8      179.21      172.56     19.51 o 
   9  -1   8       89.00       85.85     24.00 o 
  10  -1   8        3.19       -0.65     13.84 o 
  11  -1   8        9.87       12.76     17.73 o 
 -13   0   8       15.70        7.14     12.76 o 
 -12   0   8        1.87       18.60     14.27 o 
 -11   0   8      184.56      160.46     30.28 o 
 -10   0   8        0.71       -3.23      6.79 o 
  -9   0   8      145.16      133.37     16.70 o 
  -8   0   8       53.65       53.05     11.69 o 
  -7   0   8      204.14      223.12     16.81 o 
  -6   0   8      954.10      897.95     21.41 o 
  -5   0   8     2946.98     3249.65    162.39 o 
  -4   0   8      679.53      624.99     21.56 o 
  -3   0   8     1075.07     1057.18     34.28 o 
  -2   0   8      899.22      989.73     96.42 o 
  -1   0   8     2416.95     2336.08    372.72 o 
   0   0   8       51.48       42.28      8.10 o 
   1   0   8       40.39       48.01     12.54 o 
   2   0   8      261.73      256.73     14.01 o 
   3   0   8      808.17      966.88     43.90 o 
   4   0   8      414.53      439.49     20.91 o 
   5   0   8        7.87        3.95      5.64 o 
   6   0   8        1.05       -1.42      7.79 o 
   7   0   8        2.98        8.93      7.17 o 
   8   0   8       42.09       34.85     10.70 o 
   9   0   8      127.53      129.75     27.68 o 
  10   0   8       12.15        7.79     14.06 o 
  11   0   8        0.10        4.76     17.95 o 
 -13   1   8       11.04       25.52     14.92 o 
 -12   1   8       12.29       17.30     13.84 o 
 -11   1   8        0.08       -0.87     11.03 o 
 -10   1   8       83.20       61.63     19.68 o 
  -9   1   8        1.02       10.81     11.89 o 
  -8   1   8        7.41        3.27      6.55 o 
  -7   1   8       81.05       32.74     22.38 o 
  -6   1   8     1105.79     1087.64     41.52 o 
  -5   1   8      157.07      201.56     42.56 o 
  -4   1   8      366.05      488.59    171.17 o 
  -3   1   8     2423.32     2612.89    211.06 o 
  -2   1   8     1173.77     1313.00     82.60 o 
  -1   1   8       78.33       72.66      9.36 o 
   0   1   8      548.23      621.09     31.79 o 
   1   1   8       62.58       63.62      6.92 o 
   2   1   8      430.22      498.53     17.48 o 
   3   1   8       17.91       15.59      6.13 o 
   4   1   8       10.57       18.51      6.90 o 
   5   1   8       24.39       25.71      8.15 o 
   6   1   8      531.56      576.01     26.83 o 
   7   1   8       31.60       46.08     11.08 o 
   8   1   8      179.25      162.63     18.88 o 
   9   1   8       88.96       80.21     15.02 o 
 -13   2   8       15.84       21.41     12.98 o 
 -12   2   8        8.80       11.68     12.76 o 
 -11   2   8       35.68       43.47     18.38 o 
 -10   2   8       10.70        5.41     13.19 o 
  -9   2   8       31.87       20.33     14.49 o 
  -8   2   8       52.83       48.44     17.30 o 
  -7   2   8       45.90       44.68      9.76 o 
  -6   2   8      932.58      932.43     28.40 o 
  -5   2   8      195.14      162.75      9.15 o 
  -4   2   8       26.87       20.57      7.59 o 
  -3   2   8     1063.61     1951.50     49.52 o 
  -2   2   8       30.32       32.65      7.11 o 
  -1   2   8     3586.51     4211.38     80.23 o 
   0   2   8       56.24       61.42     13.84 o 
   1   2   8      242.22      253.89     23.14 o 
   2   2   8      632.87      674.25     22.49 o 
   3   2   8      150.71      167.84     11.88 o 
   4   2   8      112.21      134.13     12.88 o 
   5   2   8        7.88        6.88      6.79 o 
   6   2   8       57.93       40.15     13.52 o 
   7   2   8       21.76       15.36     16.11 o 
   8   2   8      224.95      181.66     29.19 o 
   9   2   8        8.55        8.00     10.38 o 
 -13   3   8        3.65       -1.08     14.27 o 
 -12   3   8        5.87        6.92     14.06 o 
 -11   3   8       25.53       32.01     19.46 o 
 -10   3   8        8.98        7.14     11.03 o 
  -9   3   8        1.86        0.43     11.03 o 
  -8   3   8       14.84        5.62     10.81 o 
  -7   3   8      230.52      248.48     28.11 o 
  -6   3   8       25.98       11.25     10.16 o 
  -5   3   8       63.48       57.51      6.50 o 
  -4   3   8       19.12       18.17      5.25 o 
  -3   3   8      127.08       32.21     41.20 o 
  -2   3   8      181.70      184.52     20.11 o 
  -1   3   8     1834.02     2166.67     59.47 o 
   0   3   8       78.14       86.07     16.22 o 
   1   3   8     1009.98     1085.39     46.50 o 
   2   3   8      220.52      262.54     25.09 o 
   3   3   8      237.23      236.15     24.00 o 
   4   3   8      284.21      311.19     28.98 o 
   5   3   8      145.17      136.46     24.65 o 
   6   3   8        5.41        6.06      9.95 o 
   7   3   8      262.86      256.70     29.84 o 
   8   3   8        2.71        3.68     10.60 o 
   9   3   8        3.49        8.65     10.16 o 
  10   3   8        4.73        1.73     16.22 o 
 -12   4   8        2.44        2.38     14.06 o 
 -11   4   8        3.31       -0.87     13.19 o 
 -10   4   8        3.70        5.62     14.27 o 
  -9   4   8        0.70       -2.38     11.46 o 
  -8   4   8      136.24      132.35     27.25 o 
  -7   4   8       45.41       44.98     16.87 o 
  -6   4   8      185.60      142.08     25.30 o 
  -5   4   8       79.76       66.39     19.03 o 
  -4   4   8      280.01      268.33     28.11 o 
  -3   4   8      101.74       97.46     11.57 o 
  -2   4   8       23.91       32.65     11.03 o 
  -1   4   8      188.87      201.55     20.54 o 
   0   4   8      512.33      537.61     33.30 o 
   1   4   8        4.43        0.43      7.35 o 
   2   4   8       26.65       40.66     13.41 o 
   3   4   8       58.56       63.36     16.87 o 
   4   4   8      141.37      125.43     24.22 o 
   5   4   8       23.38       12.98     11.25 o 
   6   4   8        7.74       -4.54      8.22 o 
   7   4   8        0.10        4.33     10.38 o 
   8   4   8      130.38      137.32     28.33 o 
   9   4   8        0.23       13.41      9.08 o 
  10   4   8        3.94        5.19     14.71 o 
 -12   5   8        0.83        8.43     16.22 o 
 -11   5   8        7.21       -1.51     11.25 o 
 -10   5   8        6.76       11.03     13.41 o 
  -9   5   8        7.18       11.25     15.35 o 
  -8   5   8       24.35       20.11     15.79 o 
  -7   5   8       26.21       32.87     17.08 o 
  -6   5   8       38.37       54.50     18.60 o 
  -5   5   8       36.61       19.03     12.98 o 
  -4   5   8      308.93      285.04     19.90 o 
  -3   5   8       12.43        9.36      7.03 o 
  -2   5   8       38.63       44.98     12.98 o 
  -1   5   8       73.40       77.42     17.08 o 
   0   5   8       23.30       24.65     12.11 o 
   1   5   8       78.56       70.72     17.95 o 
   2   5   8        6.56        7.79      8.22 o 
   3   5   8      257.09      240.26     27.25 o 
   4   5   8       56.70       46.71     16.65 o 
   5   5   8       73.53      105.53     24.87 o 
   6   5   8       13.11       13.41     12.33 o 
   7   5   8      115.97      105.53     25.95 o 
   8   5   8       22.89       22.27     13.19 o 
   9   5   8        2.47        4.97     10.60 o 
 -11   6   8       18.14       32.87     20.54 o 
 -10   6   8       11.13        3.46     14.06 o 
  -9   6   8       28.93       25.52     17.95 o 
  -8   6   8       10.27       12.33     14.27 o 
  -7   6   8        5.20        1.08     12.76 o 
  -6   6   8       30.50       17.95     13.41 o 
  -5   6   8       93.52       91.69     23.14 o 
  -4   6   8      251.73      226.23     17.19 o 
  -3   6   8      123.60      137.76     20.76 o 
  -2   6   8       26.68       37.41     13.62 o 
  -1   6   8      106.86       93.42     20.11 o 
   0   6   8      146.34      156.14     24.65 o 
   1   6   8        5.96       12.76      9.52 o 
   2   6   8      168.60      151.60     27.03 o 
   3   6   8      146.78      125.86     26.38 o 
   4   6   8      118.66      111.80     25.73 o 
   5   6   8        1.87        4.33     11.46 o 
   6   6   8       21.96       43.90     18.17 o 
   7   6   8        4.38        3.03     10.38 o 
   8   6   8        2.56        9.73     11.25 o 
   9   6   8        0.82       12.54     13.84 o 
 -10   7   8        0.16        6.49     14.27 o 
  -9   7   8        2.25       13.19     14.92 o 
  -8   7   8        6.65        6.49     13.19 o 
  -7   7   8       16.01       19.68     16.44 o 
  -6   7   8        3.81       -2.38     11.03 o 
  -5   7   8        1.26        4.54     11.25 o 
  -3   7   8       73.80       80.01     19.25 o 
  -2   7   8      352.83      355.96     31.36 o 
  -1   7   8       38.45       46.28     15.79 o 
   0   7   8       24.59       16.44     11.68 o 
   1   7   8      194.38      162.62     28.76 o 
   2   7   8      169.16      216.04     33.52 o 
   3   7   8        8.18       13.84     12.98 o 
   4   7   8        5.21        4.33     12.11 o 
   5   7   8       12.78       16.22     12.76 o 
   6   7   8       14.95       19.46     12.76 o 
   7   7   8        2.10        5.62      9.30 o 
   8   7   8        4.60        6.92     11.03 o 
  -9   8   8        4.02       -3.24     13.62 o 
  -8   8   8       24.00       24.87     18.17 o 
  -7   8   8       26.16       34.38     18.17 o 
  -6   8   8        4.61       -5.19     11.46 o 
  -3   8   8        5.90        9.73     10.16 o 
  -2   8   8        7.37       14.49     11.68 o 
  -1   8   8       54.42       56.44     18.60 o 
   0   8   8      114.67      119.16     26.38 o 
   1   8   8        3.10       -3.89      9.95 o 
   2   8   8       27.97       32.01     16.44 o 
   3   8   8      109.30      101.86     25.73 o 
   4   8   8       11.67        4.97     12.33 o 
   5   8   8       38.27       36.55     16.22 o 
   6   8   8        0.43        0.87      9.30 o 
   7   8   8        5.89       20.54     13.84 o 
  -8   9   8        5.28        5.62     14.49 o 
  -7   9   8       18.54       24.65     19.03 o 
  -2   9   8       28.17       28.76     13.84 o 
  -1   9   8       35.04       51.90     18.60 o 
   0   9   8       50.51       35.68     19.46 o 
   1   9   8       92.24      100.13     26.38 o 
   2   9   8       25.67       31.79     16.87 o 
   3   9   8        0.79       -1.51     10.16 o 
   4   9   8       38.38       39.36     18.60 o 
   5   9   8       24.34       36.76     19.46 o 
  -1  10   8        0.31        4.54     12.11 o 
   0  10   8        8.16        2.16     11.68 o 
   1  10   8        6.72       -1.73      9.95 o 
   2  10   8        1.95        5.19     12.76 o 
   3  10   8       10.98       26.38     17.52 o 
   4  10   8       16.66       12.98     16.22 o 
  -1  11   8        0.00       -1.51     16.65 o 
   0  11   8        1.45        4.11     15.14 o 
  -6 -10   9        0.65       -5.06      8.56 o 
  -5 -10   9        7.19       20.92     11.09 o 
  -4 -10   9        6.16        8.55      8.34 o 
  -3 -10   9       10.22       12.66      8.74 o 
  -2 -10   9        2.13        2.60      9.73 o 
  -1 -10   9        6.23       20.33     14.49 o 
   0 -10   9        0.13        4.76     11.25 o 
   1 -10   9       36.24       65.96     23.57 o 
   2 -10   9       10.34       10.81     12.33 o 
   3 -10   9        1.11       -6.06     17.30 o 
  -8  -9   9        8.61        5.03      9.92 o 
  -7  -9   9        3.19       12.36      9.84 o 
  -6  -9   9        6.27       10.14      9.47 o 
  -5  -9   9       24.80       32.85     11.96 o 
  -4  -9   9        4.68        6.06      8.94 o 
  -3  -9   9       36.97       50.31     13.11 o 
  -2  -9   9       11.13       24.35     15.57 o 
  -1  -9   9        4.10       13.19      8.04 o 
   0  -9   9       24.75       47.36     17.73 o 
   1  -9   9       16.53       22.49     14.27 o 
   2  -9   9        1.11       17.08     11.68 o 
   3  -9   9        0.85        3.03      9.30 o 
   5  -9   9        2.60       10.60     16.22 o 
  -9  -8   9       30.06       30.43     11.78 o 
  -8  -8   9        0.25        2.52      8.21 o 
  -7  -8   9        7.41       16.67     12.98 o 
  -6  -8   9        4.56        6.37      7.95 o 
  -5  -8   9      129.32      134.62     20.55 o 
  -4  -8   9        1.21        9.17      7.82 o 
  -3  -8   9      152.99      161.60     21.01 o 
  -2  -8   9        9.54       11.11      8.70 o 
  -1  -8   9      155.52      177.16     20.89 o 
   0  -8   9       77.17       73.16     14.31 o 
   1  -8   9       55.32       59.25     18.38 o 
   2  -8   9       12.30       14.49     12.76 o 
   3  -8   9       16.47       15.57     12.11 o 
   4  -8   9       14.02       32.65     13.84 o 
   5  -8   9        0.06       -3.03     10.60 o 
   6  -8   9        1.04       -8.00     11.25 o 
 -10  -7   9       22.22       28.27     13.60 o 
  -9  -7   9        1.58        2.66      8.71 o 
  -8  -7   9        5.99        7.02      8.39 o 
  -7  -7   9       12.13        8.66      8.56 o 
  -6  -7   9       27.81       30.81     11.24 o 
  -5  -7   9        4.79        6.44      7.49 o 
  -4  -7   9        8.33        8.45      7.63 o 
  -3  -7   9       85.15       77.76     14.68 o 
  -2  -7   9      291.89      263.69     21.25 o 
  -1  -7   9      122.60      129.50     21.73 o 
   0  -7   9      206.31      191.14     18.60 o 
   1  -7   9      664.85      654.58     33.52 o 
   2  -7   9        1.68       -1.95      7.79 o 
   3  -7   9        3.92        7.57     11.46 o 
   4  -7   9      368.19      405.26     37.63 o 
   5  -7   9       12.30       14.94      9.50 o 
   6  -7   9        0.36       -4.11     11.89 o 
   7  -7   9        1.58        1.95     14.71 o 
 -11  -6   9       30.20       30.79     12.75 o 
 -10  -6   9        1.58       -1.10      6.82 o 
  -9  -6   9        5.82       11.85      6.68 o 
  -8  -6   9       13.20       14.10      6.76 o 
  -7  -6   9       43.71       44.28      9.17 o 
  -6  -6   9      113.58      123.35     29.74 o 
  -5  -6   9      374.70      377.92     24.91 o 
  -4  -6   9      121.78      129.45     17.67 o 
  -3  -6   9      213.69      204.19     18.86 o 
  -2  -6   9        7.67       14.44      8.13 o 
  -1  -6   9       18.44       23.07      8.56 o 
   0  -6   9      273.69      254.67     30.92 o 
   1  -6   9       15.87       13.16      7.97 o 
   2  -6   9       58.40       65.01     12.59 o 
   3  -6   9        3.73        1.67      7.18 o 
   4  -6   9       26.66       37.20     15.14 o 
   5  -6   9       19.77       11.60      8.71 o 
   6  -6   9       16.25       18.81     16.00 o 
   7  -6   9        1.83       -7.79     11.25 o 
   8  -6   9        0.70       -0.22     14.27 o 
 -12  -5   9        2.86       14.27     15.57 o 
 -11  -5   9        4.35       -3.68     10.16 o 
 -10  -5   9       12.48       11.97      9.91 o 
  -9  -5   9       44.31       47.00     10.37 o 
  -8  -5   9       23.40       32.25      8.65 o 
  -7  -5   9       25.05       25.03      7.69 o 
  -6  -5   9       24.58       33.25      7.91 o 
  -5  -5   9       62.99       55.39      8.73 o 
  -4  -5   9      116.82      117.64     15.88 o 
  -3  -5   9       28.46       21.41      8.26 o 
  -2  -5   9      111.93      122.93     15.30 o 
  -1  -5   9       47.72       45.46     10.30 o 
   0  -5   9      116.73      122.88     15.12 o 
   1  -5   9      682.66      653.52     28.38 o 
   2  -5   9      100.78       93.50     14.01 o 
   3  -5   9      261.83      244.00     18.63 o 
   4  -5   9       80.23       67.57     13.53 o 
   5  -5   9        6.93       21.85      9.24 o 
   6  -5   9       16.25       16.19      9.20 o 
   7  -5   9       17.32       18.38     14.92 o 
   8  -5   9        9.41        9.30     14.71 o 
   9  -5   9        1.02        0.43     14.92 o 
 -12  -4   9       25.21       25.95     14.49 o 
 -11  -4   9       12.29       13.19     10.70 o 
 -10  -4   9       19.75       12.88     10.23 o 
  -9  -4   9        6.76        8.16      6.60 o 
  -8  -4   9       31.29       43.00      8.97 o 
  -7  -4   9       37.52       33.69      7.96 o 
  -6  -4   9        8.00        6.74      5.43 o 
  -5  -4   9       35.37       36.55      7.08 o 
  -4  -4   9        3.83        0.64      4.08 o 
  -3  -4   9       20.25       15.54      4.90 o 
  -2  -4   9       96.28      107.80     14.06 o 
  -1  -4   9        4.96        2.06      4.51 o 
   0  -4   9     1428.49     1477.73    209.55 o 
   1  -4   9       63.20       76.18     11.92 o 
   2  -4   9       33.06       46.09     10.09 o 
   3  -4   9      137.59      129.59     15.44 o 
   4  -4   9      101.69       92.18     15.15 o 
   5  -4   9       69.32       78.73     14.56 o 
   6  -4   9        2.41        3.40      7.08 o 
   7  -4   9       57.65       62.93     22.06 o 
   8  -4   9        2.51        9.52     14.92 o 
   9  -4   9        5.59       16.65     16.22 o 
 -13  -3   9        0.40        1.82     10.05 o 
 -12  -3   9        0.83        4.99     11.68 o 
 -11  -3   9       21.51       28.62     11.69 o 
 -10  -3   9        0.08       -0.01      7.11 o 
  -9  -3   9        6.96        8.22      8.02 o 
  -8  -3   9       44.02       38.42      9.27 o 
  -7  -3   9       82.59       69.13     10.22 o 
  -6  -3   9       39.64       41.69      7.99 o 
  -5  -3   9      155.89      140.60     16.73 o 
  -4  -3   9       61.37       66.12     10.69 o 
  -3  -3   9      124.49      122.32      9.00 o 
  -2  -3   9       34.62       36.24      4.89 o 
  -1  -3   9      331.32      385.10     49.63 o 
   0  -3   9      273.35      243.08     16.87 o 
   1  -3   9       63.49       58.57     10.43 o 
   2  -3   9       48.99       38.58      9.32 o 
   3  -3   9       64.65       96.23     20.11 o 
   4  -3   9       49.68       66.63     12.54 o 
   5  -3   9      436.42      418.47     24.69 o 
   6  -3   9       74.80       53.63     12.36 o 
   7  -3   9       58.42       75.92     14.20 o 
   8  -3   9       19.47       14.71     14.92 o 
   9  -3   9        1.88       -4.97     12.11 o 
  10  -3   9        4.71       -0.43     13.62 o 
 -13  -2   9        3.79       -0.65     10.60 o 
 -12  -2   9       39.93       25.07     10.69 o 
 -11  -2   9        1.48        6.90      9.01 o 
 -10  -2   9        4.15        3.24      7.49 o 
  -9  -2   9       66.12       51.24     12.68 o 
  -8  -2   9       25.98       27.48      7.51 o 
  -7  -2   9      297.13      283.54     15.45 o 
  -6  -2   9       55.34       54.05      8.58 o 
  -5  -2   9        9.59       11.71      5.35 o 
  -4  -2   9      947.33     1030.37    122.97 o 
  -3  -2   9       28.17       33.65      5.64 o 
  -2  -2   9      585.79      533.67     41.28 o 
  -1  -2   9     1201.32     1272.43    160.79 o 
   0  -2   9       63.91       54.06      9.63 o 
   1  -2   9      685.67      696.72     47.68 o 
   2  -2   9       23.80       21.29      7.93 o 
   3  -2   9       92.81      105.40     13.53 o 
   4  -2   9       31.22       31.57      9.70 o 
   5  -2   9       20.26       25.84      9.84 o 
   6  -2   9      215.73      258.94     21.73 o 
   7  -2   9       36.89       31.43     10.62 o 
   8  -2   9       18.49       28.55     17.30 o 
   9  -2   9        5.16       11.68     15.14 o 
  10  -2   9        0.01        2.38     15.35 o 
 -13  -1   9        0.46        1.51     11.68 o 
 -12  -1   9        4.94        3.89     10.81 o 
 -11  -1   9       31.19       28.07     10.99 o 
 -10  -1   9        0.96        9.98      7.69 o 
  -9  -1   9       18.55       27.27      9.97 o 
  -8  -1   9       53.49       49.75     11.51 o 
  -7  -1   9        7.61        5.39      5.43 o 
  -6  -1   9      855.90      753.76     27.79 o 
  -5  -1   9       72.20       59.63      8.08 o 
  -4  -1   9      108.55      124.25      9.45 o 
  -3  -1   9      186.10      204.09     22.71 o 
  -2  -1   9      406.58      360.66     23.43 o 
  -1  -1   9     1066.70     1058.58    169.55 o 
   0  -1   9     2614.38     2841.29    441.49 o 
   1  -1   9      690.06      648.75     58.17 o 
   2  -1   9        7.08        4.54      7.14 o 
   3  -1   9      324.44      328.94     56.77 o 
   4  -1   9       29.18       33.59     13.19 o 
   5  -1   9      458.58      359.25     34.71 o 
   6  -1   9       54.34       45.26     11.37 o 
   7  -1   9        8.87        0.03      7.14 o 
   8  -1   9      128.47      120.08     17.76 o 
   9  -1   9        4.54       -1.08     12.54 o 
  10  -1   9        2.98       13.41     16.87 o 
 -13   0   9        2.63        4.97     11.46 o 
 -12   0   9        0.52        8.00     13.84 o 
 -11   0   9        4.36        7.57     12.33 o 
 -10   0   9        3.05        7.63      8.44 o 
  -9   0   9       40.65       35.15     10.89 o 
  -8   0   9        4.16       -5.65      5.97 o 
  -7   0   9        0.03       -0.94      5.80 o 
  -6   0   9       88.11       91.28      9.25 o 
  -5   0   9        0.43        3.21      4.48 o 
  -4   0   9      125.94      122.37      9.73 o 
  -3   0   9       10.31       11.49      4.51 o 
  -2   0   9        5.40        6.07      3.81 o 
  -1   0   9       44.66       42.31      8.37 o 
   0   0   9       35.87       31.60      8.09 o 
   1   0   9       88.95      105.53     17.73 o 
   2   0   9        6.89        0.71      5.08 o 
   3   0   9       97.35       76.96     45.85 o 
   4   0   9       50.13       36.37      9.17 o 
   5   0   9        7.91        7.27      7.26 o 
   6   0   9        9.41       13.57      8.48 o 
   7   0   9        2.66       18.65      8.73 o 
   8   0   9       16.94       25.37     12.98 o 
   9   0   9        0.19       -5.19     11.68 o 
 -13   1   9        0.46       -2.16     10.81 o 
 -12   1   9        4.93        7.57     11.89 o 
 -11   1   9       31.15       29.19     17.30 o 
 -10   1   9        0.96        3.68     12.98 o 
  -9   1   9       18.57       26.60     14.27 o 
  -8   1   9       53.52       35.68     15.35 o 
  -7   1   9        7.55        2.46      6.49 o 
  -6   1   9      855.96      867.25     66.76 o 
  -5   1   9       72.18       84.57      8.45 o 
  -4   1   9      108.71       93.51     47.33 o 
  -3   1   9      186.26      212.82     10.94 o 
  -2   1   9      406.87      407.34     15.77 o 
  -1   1   9     1066.89     1158.61     38.71 o 
   0   1   9     2613.89     3181.78     75.26 o 
   1   1   9      689.76      750.40     28.87 o 
   2   1   9        7.09       12.68      5.33 o 
   3   1   9      325.15      318.21     16.78 o 
   4   1   9       29.17       30.61      8.59 o 
   5   1   9      458.35      155.41    185.22 o 
   6   1   9       54.26       55.89     12.46 o 
   7   1   9        8.84        5.77      7.72 o 
   8   1   9      128.45      123.27     25.52 o 
   9   1   9        4.51       -2.81      6.92 o 
 -13   2   9        3.81       -1.30     11.89 o 
 -12   2   9       39.94       39.57     17.73 o 
 -11   2   9        1.48        4.54     10.16 o 
 -10   2   9        4.16       12.33     12.11 o 
  -9   2   9       66.10       68.55     20.76 o 
  -8   2   9       26.04       26.60     12.76 o 
  -7   2   9      297.08      276.14     30.60 o 
  -6   2   9       55.39       48.55     10.25 o 
  -5   2   9        9.64        6.36      4.37 o 
  -4   2   9      947.42     1362.81    426.24 o 
  -3   2   9       28.17       39.46      8.34 o 
  -2   2   9      585.96      655.47     32.22 o 
  -1   2   9     1201.55     1363.06     47.79 o 
   0   2   9       63.54       85.64     16.87 o 
   1   2   9      685.44      762.52     39.36 o 
   2   2   9       23.61       32.59      5.45 o 
   3   2   9       92.69       96.89      9.52 o 
   4   2   9       31.19       20.33     11.03 o 
   5   2   9       20.16       29.84     12.54 o 
   6   2   9      215.74      243.29     28.11 o 
   7   2   9       36.87       36.11     14.06 o 
   8   2   9       18.62       22.49     13.62 o 
   9   2   9        5.18        1.73      9.30 o 
 -13   3   9        0.40       12.98     14.06 o 
 -12   3   9        0.83        6.27     11.89 o 
 -11   3   9       21.52       31.79     15.57 o 
 -10   3   9        0.08       -6.92      9.52 o 
  -9   3   9        6.97       19.46     13.84 o 
  -8   3   9       43.97       38.28     15.57 o 
  -7   3   9       82.72       55.58     17.95 o 
  -6   3   9       39.56       37.41     14.92 o 
  -5   3   9      155.93      138.18     18.20 o 
  -4   3   9       61.29       61.82     13.73 o 
  -3   3   9      124.56      140.72     12.83 o 
  -2   3   9       34.74       35.25     11.68 o 
  -1   3   9      331.02      399.21     27.90 o 
   0   3   9      273.52      291.08     25.30 o 
   1   3   9       63.47       56.88     15.14 o 
   2   3   9       48.93       48.23     14.92 o 
   3   3   9       64.43       57.31     16.87 o 
   4   3   9       49.94       59.69     17.52 o 
   5   3   9      436.61      434.46     36.55 o 
   6   3   9       74.86       50.82     17.73 o 
   7   3   9       58.43       70.28     20.98 o 
   8   3   9       19.44       28.98     13.41 o 
   9   3   9        1.85        1.73      8.22 o 
  10   3   9        4.72       -5.19     14.71 o 
 -12   4   9       25.21       34.60     20.54 o 
 -11   4   9       12.30       12.54     15.57 o 
 -10   4   9       19.80       20.11     12.98 o 
  -9   4   9        6.76       20.11     13.41 o 
  -8   4   9       31.19       30.06     16.00 o 
  -7   4   9       37.43       26.60     14.71 o 
  -6   4   9        7.96        8.22     10.38 o 
  -5   4   9       35.51       28.11     14.06 o 
  -4   4   9        3.83        5.28      5.39 o 
  -3   4   9       20.28       13.91      7.79 o 
  -2   4   9       96.18      101.21     17.30 o 
  -1   4   9        4.96        5.19      7.57 o 
   0   4   9     1428.89     1522.88     57.74 o 
   1   4   9       63.24       59.90     16.00 o 
   2   4   9       33.08       60.77     17.52 o 
   3   4   9      137.74      124.13     24.00 o 
   4   4   9      101.46      105.10     23.57 o 
   5   4   9       69.31       68.55     20.98 o 
   6   4   9        2.40       -1.73      8.87 o 
   7   4   9       57.65       71.15     21.84 o 
   8   4   9        2.51        9.95     12.33 o 
   9   4   9        5.60       15.79     11.03 o 
 -12   5   9        2.86       11.25     16.22 o 
 -11   5   9        4.34       -2.16     13.41 o 
 -10   5   9       12.47        7.35     15.79 o 
  -9   5   9       44.37       50.17     20.11 o 
  -8   5   9       23.38       30.06     16.87 o 
  -7   5   9       25.07       25.95     16.00 o 
  -6   5   9       24.43       25.52     15.79 o 
  -5   5   9       63.00       31.36     15.14 o 
  -4   5   9      116.44      122.66     14.06 o 
  -3   5   9       28.44       33.74     11.89 o 
  -2   5   9      112.33      144.68     20.98 o 
  -1   5   9       47.73       40.01     14.27 o 
   0   5   9      116.76      181.66     25.73 o 
   1   5   9      682.60      616.76     40.66 o 
   2   5   9      101.07       84.34     20.11 o 
   3   5   9      261.95      242.21     28.55 o 
   4   5   9       80.34       89.53     22.71 o 
   5   5   9        6.99       -2.38      9.30 o 
   6   5   9       16.31        8.65     11.03 o 
   7   5   9       17.29       14.27     12.76 o 
   8   5   9        9.39       19.25     12.33 o 
   9   5   9        1.02       15.79     12.11 o 
 -11   6   9       30.20       44.12     22.49 o 
 -10   6   9        1.58       14.27     15.57 o 
  -9   6   9        5.83        6.27     14.49 o 
  -8   6   9       13.13       24.00     16.00 o 
  -7   6   9       43.70       51.25     20.76 o 
  -6   6   9      113.65      111.37     27.25 o 
  -5   6   9      374.69      318.98     34.38 o 
  -4   6   9      121.73       81.86     13.32 o 
  -3   6   9      213.50      218.42     23.79 o 
  -2   6   9        7.66       12.33      9.95 o 
  -1   6   9       18.42       14.06     10.81 o 
   0   6   9      273.78      246.10     26.60 o 
   1   6   9       15.90       15.14     11.89 o 
   2   6   9       58.38       63.36     19.68 o 
   3   6   9        3.73       -6.70      7.14 o 
   4   6   9       26.64       35.47     15.35 o 
   5   6   9       19.77       22.71     12.98 o 
   6   6   9       16.13       12.98     12.11 o 
   7   6   9        1.82        1.73      9.52 o 
   8   6   9        0.72       -0.87     10.81 o 
 -10   7   9       22.24       13.19     17.30 o 
  -9   7   9        1.57       14.27     13.19 o 
  -8   7   9        6.00       21.41     16.65 o 
  -7   7   9       12.13       16.22     13.84 o 
  -6   7   9       27.76       36.98     16.65 o 
  -5   7   9        4.78        0.00     11.25 o 
  -3   7   9       85.02       72.23     18.81 o 
  -2   7   9      291.88      285.03     28.55 o 
  -1   7   9      122.79      119.59     24.44 o 
   0   7   9      206.18      204.36     30.92 o 
   1   7   9      664.78      615.47     46.06 o 
   2   7   9        1.64        1.73     10.16 o 
   3   7   9        3.84       -4.33      9.73 o 
   4   7   9      368.32      333.68     37.84 o 
   5   7   9       12.30       19.90     13.84 o 
   6   7   9        0.35        0.65     10.60 o 
   7   7   9        1.57        0.22      9.52 o 
  -9   8   9       30.08       25.95     19.90 o 
  -8   8   9        0.25       10.38     13.84 o 
  -7   8   9        7.40       12.11     14.71 o 
  -6   8   9        4.58        6.70     15.57 o 
  -3   8   9      153.00      162.19     26.82 o 
  -2   8   9        9.54        7.79      9.52 o 
  -1   8   9      155.39      150.95     27.90 o 
   0   8   9       77.17       87.15     23.57 o 
   1   8   9       55.30       55.79     20.33 o 
   2   8   9       12.30        3.89     10.81 o 
   3   8   9       16.47        9.30     12.33 o 
   4   8   9       14.00       26.82     16.22 o 
   5   8   9        0.07       -8.22      7.79 o 
   6   8   9        1.04       -0.87      9.95 o 
  -8   9   9        8.63       12.11     17.30 o 
  -7   9   9        3.19        4.11     13.41 o 
  -2   9   9       11.13       26.60     14.49 o 
  -1   9   9        4.10        8.22     12.33 o 
   0   9   9       24.74       37.41     17.73 o 
   1   9   9       16.54       12.76     14.49 o 
   2   9   9        1.11       -2.38     10.60 o 
   3   9   9        0.85        4.76     11.68 o 
   4   9   9       33.06       38.49     18.38 o 
   5   9   9        2.60       -9.30     11.46 o 
  -1  10   9        6.20        6.92     11.03 o 
   0  10   9        0.13       -3.03     10.81 o 
   1  10   9       36.26       33.95     17.73 o 
   2  10   9       10.33       20.98     17.73 o 
   3  10   9        1.11       -5.41     11.89 o 
  -5 -10  10        2.99        1.19      9.71 o 
  -4 -10  10        3.45       19.07      9.77 o 
  -3 -10  10        0.76        5.68      9.02 o 
  -2 -10  10        2.97       15.14     13.84 o 
  -1 -10  10        3.17        8.87     11.03 o 
   0 -10  10        0.52        4.97     11.46 o 
   1 -10  10        0.76       -4.54      9.73 o 
   2 -10  10        0.37       -5.62     12.76 o 
  -7  -9  10        7.34       -3.96     10.49 o 
  -6  -9  10       12.18        6.63     11.68 o 
  -5  -9  10       31.33       34.70     12.36 o 
  -4  -9  10       11.06        7.72      8.15 o 
  -3  -9  10       16.46       15.39      8.13 o 
  -2  -9  10       80.12       79.84     16.50 o 
  -1  -9  10       37.24       29.34     10.49 o 
   0  -9  10       66.18       56.66     20.11 o 
   1  -9  10       28.89       39.57     17.30 o 
   2  -9  10        0.64       -4.11      9.52 o 
   3  -9  10       59.49       68.34     21.41 o 
   4  -9  10       14.95       17.30     18.81 o 
  -9  -8  10        4.85        6.23      9.29 o 
  -8  -8  10       18.50       26.65     10.93 o 
  -7  -8  10        2.58        8.97      9.84 o 
  -6  -8  10        2.83       -1.63      7.63 o 
  -5  -8  10        2.48       17.21      9.71 o 
  -4  -8  10       34.70       39.81     12.37 o 
  -3  -8  10       70.82       75.23     15.17 o 
  -2  -8  10       31.68       30.01     12.11 o 
  -1  -8  10        5.11        7.24      7.65 o 
   0  -8  10       15.02       25.84     11.25 o 
   1  -8  10       10.82       11.46     12.11 o 
   2  -8  10       15.40       21.84     13.41 o 
   3  -8  10        9.06       12.11     11.25 o 
   4  -8  10       13.52       14.27     11.46 o 
   5  -8  10        8.48       22.49     16.44 o 
   6  -8  10        2.79       -3.24     14.06 o 
 -10  -7  10        1.38        8.10     11.76 o 
  -9  -7  10        0.90        0.02     10.70 o 
  -8  -7  10        7.77        8.26      8.88 o 
  -7  -7  10        0.28       -2.86      6.42 o 
  -6  -7  10        5.35       -2.80      7.11 o 
  -5  -7  10        3.66        7.06      8.09 o 
  -4  -7  10       18.45       17.84      9.33 o 
  -3  -7  10      123.53      129.93     18.33 o 
  -2  -7  10       23.76       40.57     11.70 o 
  -1  -7  10       30.27       18.89      9.50 o 
   0  -7  10        6.32        2.97      7.17 o 
   1  -7  10      200.22      212.47     21.39 o 
   2  -7  10       14.78       15.67      9.08 o 
   3  -7  10        1.02       -5.62      9.30 o 
   4  -7  10        4.16        2.60     11.46 o 
   5  -7  10        4.37       -3.13      7.79 o 
   6  -7  10        3.55        1.95     14.06 o 
   7  -7  10        2.04        2.38     14.92 o 
 -11  -6  10        2.15        4.27     11.64 o 
 -10  -6  10       10.55        6.94      9.78 o 
  -9  -6  10        8.02       11.48      9.23 o 
  -8  -6  10        1.84       -0.65      7.34 o 
  -7  -6  10        8.89        5.93      8.28 o 
  -6  -6  10      134.98      131.48     18.42 o 
  -5  -6  10      104.66       99.18     16.81 o 
  -4  -6  10       21.29       18.08      9.21 o 
  -3  -6  10      181.12      162.48     21.84 o 
  -2  -6  10       56.50       49.44     12.05 o 
  -1  -6  10        3.85        4.03      8.87 o 
   0  -6  10      129.15      132.21     17.27 o 
   1  -6  10       34.60       44.53     11.46 o 
   2  -6  10      209.45      207.95     19.48 o 
   3  -6  10       99.65      111.18     15.78 o 
   4  -6  10       10.25        4.69      7.88 o 
   5  -6  10       24.87       28.53     11.82 o 
   6  -6  10        8.40       14.92     15.35 o 
   7  -6  10        5.37       -6.49     13.41 o 
   8  -6  10        0.28       -9.30     11.89 o 
 -12  -5  10        4.80       13.99     11.02 o 
 -11  -5  10        5.64       21.01     10.31 o 
 -10  -5  10       13.68       22.50      9.72 o 
  -9  -5  10        1.56       -1.30      6.26 o 
  -8  -5  10       51.97       65.38     10.66 o 
  -7  -5  10        9.12        3.85      5.66 o 
  -6  -5  10      121.13      127.32     17.43 o 
  -5  -5  10       72.21       77.96     14.13 o 
  -4  -5  10       16.92       15.74      8.11 o 
  -3  -5  10       34.04       29.71      9.32 o 
  -2  -5  10       28.39       31.18      9.17 o 
  -1  -5  10       44.42       50.18     12.11 o 
   0  -5  10        8.34        6.34      6.09 o 
   1  -5  10       21.78       16.11      8.26 o 
   2  -5  10       56.70       50.33     11.76 o 
   3  -5  10       95.06       97.99     15.65 o 
   4  -5  10       24.83       34.85     11.24 o 
   5  -5  10       16.22       18.92      9.48 o 
   6  -5  10      143.86      163.57     21.65 o 
   7  -5  10       14.30       23.57     16.65 o 
   8  -5  10       13.50       -2.38     13.62 o 
 -12  -4  10        0.32        3.95      8.15 o 
 -11  -4  10        8.84        6.66      8.80 o 
 -10  -4  10       22.00       22.55     11.22 o 
  -9  -4  10       32.79       38.72      9.72 o 
  -8  -4  10       67.38       57.38     10.19 o 
  -7  -4  10       24.01       26.87      7.76 o 
  -6  -4  10      119.63      107.69     11.60 o 
  -5  -4  10      168.87      195.27     17.38 o 
  -4  -4  10      355.52      346.21     19.72 o 
  -3  -4  10       18.86       18.76     10.06 o 
  -2  -4  10       40.57       33.24      9.19 o 
  -1  -4  10       80.56       88.59     21.84 o 
   0  -4  10       39.62       30.94      9.29 o 
   1  -4  10      114.11      113.82     14.96 o 
   2  -4  10       14.65       22.18      8.61 o 
   3  -4  10      100.06       94.63     14.55 o 
   4  -4  10       27.12       41.58     11.75 o 
   5  -4  10       30.59       47.48     12.87 o 
   6  -4  10      200.75      204.21     22.17 o 
   7  -4  10       26.51       36.33     18.60 o 
   8  -4  10        1.77        7.14     14.92 o 
   9  -4  10        2.06       -1.30     15.14 o 
 -13  -3  10        0.18       17.55     12.05 o 
 -12  -3  10        1.86       -3.48      6.96 o 
 -11  -3  10        0.05        2.38      8.97 o 
 -10  -3  10        9.46       11.67      9.42 o 
  -9  -3  10        0.43        6.23      7.18 o 
  -8  -3  10      171.10      151.45     14.60 o 
  -7  -3  10       63.52       74.44     10.70 o 
  -6  -3  10       65.81       73.94     10.28 o 
  -5  -3  10      178.76      192.49     52.51 o 
  -4  -3  10      139.13      183.01     39.36 o 
  -3  -3  10      915.97      903.21     77.25 o 
  -2  -3  10      330.38      299.66     52.66 o 
  -1  -3  10      309.19      295.25     24.00 o 
   0  -3  10      643.57      600.73     58.06 o 
   1  -3  10       54.53       49.84     10.28 o 
   2  -3  10      280.44      242.54     17.65 o 
   3  -3  10      152.32      152.24     24.44 o 
   4  -3  10       98.15       65.51     12.92 o 
   5  -3  10       12.96       14.86      9.42 o 
   6  -3  10      380.79      355.03     24.23 o 
   7  -3  10        0.48        2.21      7.53 o 
   8  -3  10        8.29        1.73     13.19 o 
   9  -3  10        0.98       -4.33     12.11 o 
 -13  -2  10       16.88       11.46     13.19 o 
 -12  -2  10        9.01       10.77     10.38 o 
 -11  -2  10        6.19        6.10      8.10 o 
 -10  -2  10        3.53       -3.52      7.14 o 
  -9  -2  10       30.47       37.23     10.85 o 
  -8  -2  10       11.03       13.85      5.98 o 
  -7  -2  10      361.60      327.16     16.66 o 
  -6  -2  10      309.26      289.56     16.16 o 
  -5  -2  10       71.24       74.78      9.25 o 
  -4  -2  10      131.55      164.00     34.73 o 
  -3  -2  10      376.37      367.09     35.91 o 
  -2  -2  10       55.44       55.21      6.39 o 
  -1  -2  10       73.39       67.11     10.90 o 
   0  -2  10       89.91       77.71     11.81 o 
   1  -2  10      357.40      353.87     20.24 o 
   2  -2  10       43.56       47.14     14.49 o 
   3  -2  10       57.17       76.86     15.79 o 
   4  -2  10       33.93       48.64     11.20 o 
   5  -2  10       45.98       41.19     11.08 o 
   6  -2  10      336.83      324.17     22.92 o 
   7  -2  10      129.29      127.54     18.33 o 
   8  -2  10       15.21       15.57     14.92 o 
   9  -2  10        9.68        0.43     14.92 o 
  10  -2  10        4.33       -1.95     15.79 o 
 -13  -1  10        3.48       37.41     16.87 o 
 -12  -1  10       19.10       24.00     14.49 o 
 -11  -1  10        2.24       14.71      9.86 o 
 -10  -1  10        6.64       20.11     10.40 o 
  -9  -1  10      259.27      266.41     21.15 o 
  -8  -1  10      111.42      110.34     15.59 o 
  -7  -1  10      127.61      133.44     11.93 o 
  -6  -1  10       47.27       38.46     13.97 o 
  -5  -1  10      335.34      319.08     14.40 o 
  -4  -1  10      415.36      410.57     32.85 o 
  -3  -1  10      105.02      112.88     17.89 o 
  -2  -1  10      587.45      621.14     55.83 o 
  -1  -1  10      593.46      703.78    101.53 o 
   0  -1  10       93.35       97.32     12.51 o 
   1  -1  10      311.18      309.80     24.22 o 
   2  -1  10       39.79       42.68      9.51 o 
   3  -1  10       56.69       46.92     10.17 o 
   4  -1  10       82.96       85.96     13.45 o 
   5  -1  10      478.81      552.80     34.71 o 
   6  -1  10       74.47       83.48     14.47 o 
   7  -1  10      627.40      530.55     29.36 o 
   8  -1  10       41.39       45.32     12.01 o 
   9  -1  10        0.12       -6.49     13.41 o 
 -13   0  10       17.94        6.49     13.41 o 
 -12   0  10       22.09       23.36     14.71 o 
 -11   0  10        5.09        3.68      9.52 o 
 -10   0  10       50.60       52.48     12.75 o 
  -9   0  10       31.53       27.32     10.84 o 
  -8   0  10       16.50       25.98      9.55 o 
  -7   0  10      179.59      219.14     16.97 o 
  -6   0  10      225.52      239.25     13.03 o 
  -5   0  10        0.46        0.77      3.43 o 
  -4   0  10     1287.03     1197.32     25.60 o 
  -3   0  10     2222.08     2321.57    119.13 o 
  -2   0  10      395.33      350.99     28.09 o 
  -1   0  10      710.75      738.39    113.21 o 
   0   0  10      184.98      168.99     14.68 o 
   1   0  10      293.97      319.84     27.03 o 
   2   0  10      146.94      146.61     13.07 o 
   3   0  10       51.04       73.43     10.96 o 
   4   0  10      143.92       86.49     43.58 o 
   5   0  10       74.71       64.12     12.68 o 
   6   0  10       77.13       82.32     14.45 o 
   7   0  10       33.59       31.41     10.25 o 
   8   0  10        9.35       14.49     11.46 o 
 -13   1  10        3.49       10.60     12.76 o 
 -12   1  10       19.10       19.90     12.98 o 
 -11   1  10        2.25       14.92     14.49 o 
 -10   1  10        6.65       11.68     14.49 o 
  -9   1  10      259.25      271.83     31.79 o 
  -8   1  10      111.44      116.55     15.45 o 
  -7   1  10      127.55      128.26     23.14 o 
  -6   1  10       47.20       58.46      7.80 o 
  -5   1  10      334.95      394.33     45.85 o 
  -4   1  10      415.23      451.61     19.20 o 
  -3   1  10      104.87      110.39      9.88 o 
  -2   1  10      587.67      657.29     19.44 o 
  -1   1  10      593.26      709.90     49.63 o 
   0   1  10       93.50      122.40     19.68 o 
   1   1  10      310.56      385.94     14.91 o 
   2   1  10       39.80       32.72      6.96 o 
   3   1  10       56.81       45.28      8.99 o 
   4   1  10       83.01       82.53     11.82 o 
   5   1  10      478.73      507.55     39.36 o 
   6   1  10       74.47       84.77     21.19 o 
   7   1  10      627.53      536.75     42.39 o 
   8   1  10       41.36       42.17     16.44 o 
   9   1  10        0.11        7.57      9.95 o 
 -13   2  10       16.87       23.79     15.57 o 
 -12   2  10        9.01       20.76     13.62 o 
 -11   2  10        6.19       10.81     11.46 o 
 -10   2  10        3.54        2.60     11.03 o 
  -9   2  10       30.47       34.60     17.52 o 
  -8   2  10       11.06       24.00     14.06 o 
  -7   2  10      361.49      329.99     20.46 o 
  -6   2  10      309.05      225.24     60.88 o 
  -5   2  10       71.25       90.28      9.30 o 
  -4   2  10      131.34      177.25     98.75 o 
  -3   2  10      376.43      563.58     64.43 o 
  -2   2  10       55.20       62.28     14.49 o 
  -1   2  10       73.67       72.88     15.57 o 
   0   2  10       90.21      110.94     19.25 o 
   1   2  10      357.57      456.08     32.87 o 
   2   2  10       43.59       44.55     15.35 o 
   3   2  10       57.19       65.74     18.17 o 
   4   2  10       34.01       49.52     16.87 o 
   5   2  10       45.93       30.06     14.27 o 
   6   2  10      336.79      309.46     33.09 o 
   7   2  10      129.31       97.10     23.57 o 
   8   2  10       15.23       27.46     14.49 o 
   9   2  10        9.67       13.19     14.06 o 
 -13   3  10        0.18        6.27     12.76 o 
 -12   3  10        1.85       11.03     12.54 o 
 -11   3  10        0.05        8.65     12.54 o 
 -10   3  10        9.45        7.14     11.25 o 
  -9   3  10        0.44       -2.60     10.60 o 
  -8   3  10      171.11      136.67     26.82 o 
  -7   3  10       63.49       54.71     18.60 o 
  -6   3  10       65.90       73.53     19.90 o 
  -5   3  10      178.95      165.81     11.04 o 
  -4   3  10      139.08      165.50     13.90 o 
  -3   3  10      916.14     1068.33     83.91 o 
  -2   3  10      330.14      341.04     25.95 o 
  -1   3  10      309.13      328.93     26.60 o 
   0   3  10      643.35      691.37     38.93 o 
   1   3  10       54.60       80.45     18.81 o 
   2   3  10      280.22      278.97     27.25 o 
   3   3  10      152.64      155.92     25.95 o 
   4   3  10       98.02       77.85     21.84 o 
   5   3  10       12.84        9.95     11.89 o 
   6   3  10      380.88      337.36     35.25 o 
   7   3  10        0.47        6.06      8.43 o 
   8   3  10        8.20       14.49     12.98 o 
   9   3  10        0.98       14.27      9.30 o 
 -12   4  10        0.32        9.30     10.60 o 
 -11   4  10        8.83       15.35     11.68 o 
 -10   4  10       21.99       12.33     12.54 o 
  -9   4  10       32.80       22.71     14.27 o 
  -8   4  10       67.43       59.47     19.68 o 
  -7   4  10       23.98       30.28     14.49 o 
  -6   4  10      119.65       95.37     23.14 o 
  -5   4  10      168.93      151.38     26.17 o 
  -4   4  10      355.41      327.44     38.06 o 
  -3   4  10       18.74       20.53      7.85 o 
  -2   4  10       40.73       43.90     13.41 o 
  -1   4  10       80.54      114.62     20.11 o 
   0   4  10       39.63       53.63     16.22 o 
   1   4  10      114.07      121.54     22.49 o 
   2   4  10       14.54       16.00     10.60 o 
   3   4  10      100.04       80.23     19.90 o 
   4   4  10       27.35       53.85     18.38 o 
   5   4  10       30.65       48.87     18.81 o 
   6   4  10      200.82      168.68     31.57 o 
   7   4  10       26.46       32.87     16.22 o 
   8   4  10        1.77       12.33      9.52 o 
   9   4  10        2.08       13.62     12.76 o 
 -12   5  10        4.80      -11.46     14.49 o 
 -11   5  10        5.64       11.25     16.65 o 
 -10   5  10       13.68       16.87     14.06 o 
  -9   5  10        1.54        0.65     11.25 o 
  -8   5  10       51.97       65.53     22.92 o 
  -7   5  10        9.18        4.97     11.25 o 
  -6   5  10      121.09      128.67     26.38 o 
  -5   5  10       72.17       70.07     19.68 o 
  -4   5  10       17.04       14.23      7.16 o 
  -3   5  10       34.02       37.63     12.98 o 
  -2   5  10       28.42       42.60     14.49 o 
  -1   5  10       44.46       57.31     17.30 o 
   0   5  10        8.30       12.33     10.60 o 
   1   5  10       21.87       11.25     10.16 o 
   2   5  10       56.69       68.12     19.68 o 
   3   5  10       95.01       91.04     23.14 o 
   4   5  10       24.86       35.03     15.14 o 
   5   5  10       16.11       29.63     15.79 o 
   6   5  10      143.95      155.49     31.14 o 
   7   5  10       14.31       11.46     11.03 o 
   8   5  10       13.51       26.38     13.41 o 
 -11   6  10        2.15        9.52     16.22 o 
 -10   6  10       10.56       14.06     16.00 o 
  -9   6  10        8.03       17.52     16.65 o 
  -8   6  10        1.85       -1.51     11.46 o 
  -7   6  10        8.89        1.73     12.33 o 
  -6   6  10      134.95      148.78     29.19 o 
  -5   6  10      104.60       60.12     19.90 o 
  -3   6  10      181.13      200.04     26.17 o 
  -2   6  10       56.47       59.04     17.52 o 
  -1   6  10        3.84        6.70      9.73 o 
   0   6  10      129.20      137.76     25.73 o 
   1   6  10       34.64       46.71     17.52 o 
   2   6  10      209.46      163.27     30.06 o 
   3   6  10       99.65       91.04     25.09 o 
   4   6  10       10.27        7.35     16.00 o 
   5   6  10       24.87       38.06     17.30 o 
   6   6  10        8.39       13.62     10.81 o 
   7   6  10        5.38        7.35     10.16 o 
   8   6  10        0.28       11.68     12.11 o 
 -10   7  10        1.38       -6.49     13.62 o 
  -9   7  10        0.89        4.54     13.62 o 
  -8   7  10        7.76       20.11     15.57 o 
  -7   7  10        0.29       15.35     14.71 o 
  -6   7  10        5.37        1.30     11.25 o 
  -5   7  10        3.67        1.30     11.46 o 
  -3   7  10      123.57      136.89     24.22 o 
  -2   7  10       23.78       32.22     15.35 o 
  -1   7  10       30.19       36.33     14.92 o 
   0   7  10        6.35        7.35     11.46 o 
   1   7  10      200.09      222.31     34.17 o 
   2   7  10       14.76        3.89     11.03 o 
   3   7  10        1.03        1.30     10.60 o 
   4   7  10        4.15        4.97     14.06 o 
   5   7  10        4.38        2.81      9.08 o 
   6   7  10        3.55        1.73     10.60 o 
   7   7  10        2.03       -2.38     12.76 o 
  -9   8  10        4.86       15.79     18.81 o 
  -8   8  10       18.51       14.27     17.95 o 
  -7   8  10        2.57        1.51     13.19 o 
  -2   8  10       31.59       33.52     16.22 o 
  -1   8  10        5.11        3.03     10.81 o 
   0   8  10       15.03       12.33     13.19 o 
   1   8  10       10.81       11.68     13.19 o 
   2   8  10       15.37       19.46     15.79 o 
   3   8  10        9.06        5.84     13.62 o 
   4   8  10       13.52       14.92     14.92 o 
   5   8  10        8.49        1.95     11.89 o 
   6   8  10        2.78        5.41     11.89 o 
  -2   9  10       80.22       88.02     22.71 o 
  -1   9  10       37.24       27.03     16.44 o 
   0   9  10       66.17       62.50     21.41 o 
   1   9  10       28.87       38.71     17.73 o 
   2   9  10        0.64        0.87     10.81 o 
   3   9  10       59.50       44.98     21.41 o 
   4   9  10       14.95       16.00     15.14 o 
  -1  10  10        3.17        4.11     13.62 o 
   0  10  10        0.51       -1.95     11.46 o 
   1  10  10        0.76        0.22     13.62 o 
   2  10  10        0.36        6.92     13.84 o 
  -4 -10  11       43.79       43.91     13.71 o 
  -3 -10  11       11.82       15.51     11.67 o 
  -2 -10  11       56.38       79.58     24.44 o 
  -1 -10  11        3.11       -2.60     11.03 o 
   0 -10  11        2.92       -7.79      9.52 o 
   1 -10  11        2.62      -13.41      9.95 o 
  -7  -9  11        7.79       11.40      9.56 o 
  -6  -9  11        1.45        0.16      8.10 o 
  -5  -9  11        0.88        1.99      7.79 o 
  -4  -9  11       26.44       20.78      9.31 o 
  -3  -9  11       21.98       17.13     13.08 o 
  -2  -9  11       17.59       17.60      8.25 o 
  -1  -9  11       77.39       94.03     17.62 o 
   0  -9  11        6.44        4.11      9.95 o 
   1  -9  11        4.26       19.90     12.98 o 
   2  -9  11        1.30        0.65      8.87 o 
   3  -9  11       14.41       11.68     12.76 o 
   4  -9  11       18.02       21.68     14.29 o 
  -9  -8  11        5.35       12.73     10.69 o 
  -8  -8  11        8.46        3.86      8.73 o 
  -7  -8  11        6.56       12.85      9.19 o 
  -6  -8  11       14.35       14.81     10.17 o 
  -5  -8  11       27.63       15.67      9.40 o 
  -4  -8  11       71.33       78.96     15.80 o 
  -3  -8  11       30.31       44.45     12.88 o 
  -2  -8  11       33.56       49.38     12.37 o 
  -1  -8  11        1.77        4.95      7.30 o 
   0  -8  11      160.69      158.86     25.19 o 
   1  -8  11        4.64        8.43     11.03 o 
   2  -8  11       76.41       87.37     23.14 o 
   3  -8  11       12.74       18.17     12.33 o 
   4  -8  11        0.76       -0.87      9.73 o 
   5  -8  11       18.18        1.73     15.14 o 
 -10  -7  11        1.20       -3.54     11.39 o 
  -9  -7  11        1.00       -4.07      8.63 o 
  -8  -7  11        2.28        1.34      6.31 o 
  -7  -7  11       75.04       75.27     15.79 o 
  -6  -7  11      101.53      116.00     19.58 o 
  -5  -7  11        3.59       10.53      7.73 o 
  -4  -7  11       66.74       70.80     14.67 o 
  -3  -7  11       32.77       55.97     16.22 o 
  -2  -7  11      280.77      263.37     21.83 o 
  -1  -7  11      286.17      281.22     22.50 o 
   0  -7  11      366.07      366.06     25.19 o 
   1  -7  11       26.99       34.72     10.70 o 
   2  -7  11       39.74       36.52     11.39 o 
   3  -7  11       58.69       84.77     21.84 o 
   4  -7  11       12.78       18.37     10.28 o 
   5  -7  11        0.84       -0.48      8.88 o 
   6  -7  11       24.84       17.52     17.95 o 
 -11  -6  11        2.43        8.00     16.22 o 
 -10  -6  11        7.36       10.81     16.00 o 
  -9  -6  11        1.24       -1.93      7.88 o 
  -8  -6  11        3.84        2.01     10.16 o 
  -7  -6  11       63.16       60.61     13.98 o 
  -6  -6  11       77.09       82.36     16.05 o 
  -5  -6  11      414.45      407.01     27.13 o 
  -4  -6  11      162.14      143.75     19.36 o 
  -3  -6  11      317.88      308.16     64.88 o 
  -2  -6  11      209.63      190.53     20.75 o 
  -1  -6  11       22.84       12.59      8.77 o 
   0  -6  11        4.12       -0.64      7.01 o 
   1  -6  11      128.00      138.81     18.63 o 
   2  -6  11      233.00      209.95     21.60 o 
   3  -6  11       83.37       75.72     14.13 o 
   4  -6  11       29.81       51.71     14.22 o 
   5  -6  11       12.65       17.95     11.01 o 
   6  -6  11        1.42       -4.33     13.41 o 
   7  -6  11       17.53       22.92     18.38 o 
 -11  -5  11        4.52       12.54     10.25 o 
 -10  -5  11        6.87        7.93      8.98 o 
  -9  -5  11        7.32       13.40      6.92 o 
  -8  -5  11       24.73       29.31     11.05 o 
  -7  -5  11       37.25       36.27     11.01 o 
  -6  -5  11       31.16       38.91     13.95 o 
  -5  -5  11       40.23       48.45     11.42 o 
  -4  -5  11       17.05       10.44      7.72 o 
  -3  -5  11      160.87      155.12     18.59 o 
  -2  -5  11      199.55      188.20     19.55 o 
  -1  -5  11      129.41      107.15     15.63 o 
   0  -5  11       79.93       80.22     14.44 o 
   1  -5  11       31.46       32.07     10.39 o 
   2  -5  11       38.92       40.54     11.33 o 
   3  -5  11       12.68        7.45      8.10 o 
   4  -5  11      138.21      118.50     18.50 o 
   5  -5  11        5.53       29.13     11.42 o 
   6  -5  11        2.27        6.31      8.71 o 
   7  -5  11        3.28        6.49     15.35 o 
   8  -5  11       30.78       36.55     21.19 o 
 -12  -4  11        4.66        5.37     10.28 o 
 -11  -4  11        4.28       11.25      8.55 o 
 -10  -4  11        5.68       10.72     10.70 o 
  -9  -4  11       84.41       92.60     16.41 o 
  -8  -4  11       25.53       23.83      7.51 o 
  -7  -4  11      171.79      170.60     15.45 o 
  -6  -4  11      102.84      106.48     12.13 o 
  -5  -4  11      151.95      139.49     18.60 o 
  -4  -4  11        4.75        8.25      6.49 o 
  -3  -4  11        5.04        5.46      6.03 o 
  -2  -4  11      136.52      135.23     27.68 o 
  -1  -4  11      240.84      228.58     37.30 o 
   0  -4  11       12.71       12.27      7.67 o 
   1  -4  11       75.47       67.59     12.69 o 
   2  -4  11       50.39       41.09     14.49 o 
   3  -4  11      154.05      112.45     24.44 o 
   4  -4  11       23.70       25.14     10.65 o 
   5  -4  11       42.32       36.35     11.67 o 
   6  -4  11        7.30        1.07      8.49 o 
   7  -4  11        5.46       -4.76     12.54 o 
   8  -4  11        2.63       -1.95     13.84 o 
 -12  -3  11        2.12       -0.46      8.44 o 
 -11  -3  11        0.24        5.02      8.81 o 
 -10  -3  11        5.94        8.75      8.61 o 
  -9  -3  11       13.44       17.65      9.66 o 
  -8  -3  11       24.39       19.48      7.68 o 
  -7  -3  11      163.65      157.64     20.69 o 
  -6  -3  11       28.09       26.45      7.23 o 
  -5  -3  11       55.39       66.73     19.19 o 
  -4  -3  11       84.28       92.22     20.11 o 
  -3  -3  11       37.54       35.95     14.60 o 
  -2  -3  11      180.45      188.47     22.27 o 
  -1  -3  11     1292.09     1414.74    180.57 o 
   0  -3  11       24.68       29.91      8.65 o 
   1  -3  11       67.68       64.44     12.08 o 
   2  -3  11       37.49       43.75     14.38 o 
   3  -3  11       83.05       83.53     14.36 o 
   4  -3  11      112.82      135.33     23.36 o 
   5  -3  11       29.67       28.04     10.83 o 
   6  -3  11       24.66       38.29     12.07 o 
   7  -3  11       10.00       14.34      7.95 o 
   8  -3  11        9.06        4.11     13.62 o 
   9  -3  11        3.25      -13.41     11.89 o 
 -13  -2  11        5.97        3.03     11.03 o 
 -12  -2  11        0.71        5.22      8.47 o 
 -11  -2  11        1.84        7.00      8.67 o 
 -10  -2  11       36.57       34.48     11.55 o 
  -9  -2  11       38.19       40.46     11.15 o 
  -8  -2  11       70.58       68.86     13.74 o 
  -7  -2  11      237.09      239.13     14.94 o 
  -6  -2  11       58.05       55.72      9.09 o 
  -5  -2  11        5.45       18.77      6.19 o 
  -4  -2  11       18.78       16.38      5.66 o 
  -3  -2  11      264.00      222.16     31.06 o 
  -2  -2  11       35.33       34.45      5.22 o 
  -1  -2  11      488.84      484.26     78.39 o 
   0  -2  11      229.36      206.25     31.36 o 
   1  -2  11      106.08      120.96     15.13 o 
   2  -2  11      100.49       61.42     17.95 o 
   3  -2  11      149.42      137.74     25.19 o 
   4  -2  11      123.44      127.22     28.11 o 
   5  -2  11       18.90       31.47     10.77 o 
   6  -2  11      186.24      198.05     21.30 o 
   7  -2  11       16.89       19.93     10.63 o 
   8  -2  11       21.84       31.14     17.73 o 
   9  -2  11        5.25        3.03     16.22 o 
 -13  -1  11        0.11        3.03     12.11 o 
 -12  -1  11        0.79       -1.95     11.03 o 
 -11  -1  11        7.86       22.93     10.89 o 
 -10  -1  11       61.52       72.32     14.72 o 
  -9  -1  11       34.18       44.48     12.56 o 
  -8  -1  11       11.92        3.77      7.49 o 
  -7  -1  11      129.36      119.07     11.88 o 
  -6  -1  11      108.56      108.22     11.20 o 
  -5  -1  11       20.67       16.62      5.91 o 
  -4  -1  11       75.47       71.20      8.90 o 
  -3  -1  11     1655.40     1555.55    118.41 o 
  -2  -1  11       45.91       42.56      6.63 o 
  -1  -1  11      209.71      223.31     25.73 o 
   0  -1  11      128.79      114.22     28.98 o 
   1  -1  11      208.91      198.49     16.48 o 
   2  -1  11      169.14      190.62     15.71 o 
   3  -1  11      110.43      100.62     20.87 o 
   4  -1  11      505.40      498.92     25.74 o 
   5  -1  11       58.57       45.75     12.07 o 
   6  -1  11        6.25        4.24      7.01 o 
   7  -1  11       58.99       53.75     13.23 o 
   8  -1  11        3.19       10.16     11.03 o 
 -13   0  11        0.00        2.81     12.76 o 
 -12   0  11        3.08        5.19      9.95 o 
 -11   0  11        2.40       12.11     12.98 o 
 -10   0  11        1.56        0.45      7.73 o 
  -9   0  11        2.46        2.05      7.24 o 
  -8   0  11      160.56      152.54     23.57 o 
  -7   0  11        2.96       11.32      7.64 o 
  -6   0  11       11.71       14.44      6.06 o 
  -5   0  11      194.25      167.07     11.58 o 
  -4   0  11       83.63       80.69      9.43 o 
  -3   0  11        7.09        8.87      5.17 o 
  -2   0  11        6.95        7.36      4.59 o 
  -1   0  11        0.00       -2.25      4.89 o 
   0   0  11       55.43       52.28     10.69 o 
   1   0  11       44.79       40.87     14.27 o 
   2   0  11      116.51      120.81     13.34 o 
   3   0  11       52.84       48.56     10.62 o 
   4   0  11       57.14       22.60     18.27 o 
   5   0  11        9.73       -1.66      7.32 o 
   6   0  11       47.15       53.63     17.95 o 
   7   0  11        9.33        3.03     10.60 o 
   8   0  11        2.83        4.76     10.60 o 
 -13   1  11        0.11       -3.68      9.52 o 
 -12   1  11        0.79       -0.43      9.52 o 
 -11   1  11        7.87        7.57     11.46 o 
 -10   1  11       61.58       56.23     19.68 o 
  -9   1  11       34.18       17.73     15.35 o 
  -8   1  11       11.85       15.13      9.36 o 
  -7   1  11      129.42      148.62     19.25 o 
  -6   1  11      108.42      127.58     20.18 o 
  -5   1  11       20.53       22.72      6.14 o 
  -4   1  11       75.42       76.43      9.12 o 
  -3   1  11     1655.62     1546.15     30.21 o 
  -2   1  11       45.87       49.16     10.25 o 
  -1   1  11      209.33      214.23     15.89 o 
   0   1  11      128.79      119.37     20.76 o 
   1   1  11      208.97      229.79     12.31 o 
   2   1  11      168.69      169.76     25.73 o 
   3   1  11      110.46      100.13     21.63 o 
   4   1  11      505.76      413.05     36.33 o 
   5   1  11       58.57       30.49     15.79 o 
   6   1  11        6.16       21.19     13.41 o 
   7   1  11       59.02       60.55     18.60 o 
   8   1  11        3.19       14.71      8.43 o 
   9   1  11        4.74       32.01     15.35 o 
 -13   2  11        5.97        2.81     14.49 o 
 -12   2  11        0.71        7.14     10.16 o 
 -11   2  11        1.84        8.43     11.89 o 
 -10   2  11       36.54       26.38     15.14 o 
  -9   2  11       38.23       31.36     15.79 o 
  -8   2  11       70.48       69.20     19.90 o 
  -7   2  11      237.02      207.55     49.41 o 
  -6   2  11       58.15       45.20     15.14 o 
  -5   2  11        5.51       19.19      6.15 o 
  -4   2  11       18.79       22.19      6.13 o 
  -3   2  11      263.86      283.66     24.81 o 
  -2   2  11       35.41       40.87     13.19 o 
  -1   2  11      489.44      509.28     33.52 o 
   0   2  11      229.45      253.45     25.30 o 
   1   2  11      106.12      131.48     23.14 o 
   2   2  11      100.59       89.53     20.54 o 
   3   2  11      149.42      102.29     21.63 o 
   4   2  11      123.49       87.37     21.63 o 
   5   2  11       18.89       24.87     14.06 o 
   6   2  11      186.17      179.28     31.36 o 
   7   2  11       16.85       27.90     12.33 o 
   8   2  11       21.85       12.98     12.33 o 
   9   2  11        5.25       10.81      9.95 o 
 -12   3  11        2.12       10.81     10.81 o 
 -11   3  11        0.24       -2.81     10.60 o 
 -10   3  11        5.94       -5.19     14.27 o 
  -9   3  11       13.40       19.25     14.71 o 
  -8   3  11       24.40       20.33     15.14 o 
  -7   3  11      163.87      154.84     27.03 o 
  -6   3  11       28.07       23.36     13.41 o 
  -5   3  11       55.37       58.81      8.79 o 
  -4   3  11       84.33       76.76     20.33 o 
  -3   3  11       37.41       40.02      9.07 o 
  -2   3  11      180.25      218.42     22.71 o 
  -1   3  11     1292.18     1501.47     57.52 o 
   0   3  11       24.70       44.12     14.49 o 
   1   3  11       67.77       74.39     18.81 o 
   2   3  11       37.48       55.79     17.08 o 
   3   3  11       82.81       78.93     20.98 o 
   4   3  11      112.81      119.59     25.52 o 
   5   3  11       29.66       12.76     11.25 o 
   6   3  11       24.66       50.39     17.95 o 
   7   3  11        9.94       22.92     12.76 o 
   8   3  11        9.08        7.35     10.38 o 
   9   3  11        3.26        3.03     11.68 o 
 -12   4  11        4.65        8.65     11.68 o 
 -11   4  11        4.28        5.84     10.16 o 
 -10   4  11        5.68       12.11     11.25 o 
  -9   4  11       84.46       95.37     24.44 o 
  -8   4  11       25.53       23.36     13.84 o 
  -7   4  11      171.67      171.71     31.36 o 
  -6   4  11      102.89      107.05     24.44 o 
  -5   4  11      151.90      126.08     24.65 o 
  -4   4  11        4.76        2.06      4.99 o 
  -3   4  11        5.04        8.65      9.08 o 
  -2   4  11      136.55      163.27     22.92 o 
  -1   4  11      240.72      246.96     25.95 o 
   0   4  11       12.68        7.57      8.87 o 
   1   4  11       75.49       81.96     20.33 o 
   2   4  11       50.34       43.90     15.79 o 
   3   4  11      154.22      175.82     29.84 o 
   4   4  11       23.73       21.84     13.19 o 
   5   4  11       42.20       35.68     18.17 o 
   6   4  11        7.32       14.71     13.62 o 
   7   4  11        5.47        7.57      8.43 o 
   8   4  11        2.67        9.52     10.16 o 
 -11   5  11        4.53        8.00     11.68 o 
 -10   5  11        6.83        1.95     12.76 o 
  -9   5  11        7.33       32.65     15.79 o 
  -8   5  11       24.77       38.49     18.17 o 
  -7   5  11       37.36       40.22     17.30 o 
  -6   5  11       31.12       52.33     19.46 o 
  -5   5  11       40.44       36.76     16.22 o 
  -4   5  11       17.02       16.08      7.80 o 
  -3   5  11      160.30      153.76     22.71 o 
  -2   5  11      199.66      254.97     26.60 o 
  -1   5  11      129.49      125.21     22.92 o 
   0   5  11       79.85      104.88     22.27 o 
   1   5  11       31.36       43.25     16.44 o 
   2   5  11       38.78       55.58     19.46 o 
   3   5  11       12.70        9.30     12.54 o 
   4   5  11      138.31      114.18     27.03 o 
   5   5  11        5.52       13.19     11.25 o 
   6   5  11        2.36        9.52      9.73 o 
   7   5  11        3.28        6.70     11.03 o 
   8   5  11       30.79       23.14     13.84 o 
 -11   6  11        2.43       23.57     21.19 o 
 -10   6  11        7.37       10.38     15.14 o 
  -9   6  11        1.26        6.92      9.95 o 
  -8   6  11        3.83       20.98     12.54 o 
  -7   6  11       63.05       41.74     17.95 o 
  -6   6  11       77.14       77.20     24.22 o 
  -5   6  11      414.57      344.93     36.11 o 
  -3   6  11      317.92      264.48     27.68 o 
  -2   6  11      209.67      217.55     26.38 o 
  -1   6  11       22.84       10.81     11.25 o 
   0   6  11        4.16        5.19      8.65 o 
   1   6  11      127.89      134.51     27.46 o 
   2   6  11      232.93      211.07     33.74 o 
   3   6  11       83.40       68.55     22.06 o 
   4   6  11       29.68       39.79     18.38 o 
   5   6  11       12.66       21.63     13.19 o 
   6   6  11        1.42       13.62     11.89 o 
   7   6  11       17.56       30.92     15.35 o 
 -10   7  11        1.20       10.16     17.08 o 
  -9   7  11        0.99       -1.73     13.62 o 
  -8   7  11        2.27        4.33     14.06 o 
  -7   7  11       75.05       73.96     25.52 o 
  -6   7  11      101.53       99.69     25.73 o 
  -3   7  11       32.75       41.30     15.57 o 
  -2   7  11      280.78      310.76     32.44 o 
  -1   7  11      286.07      280.92     31.57 o 
   0   7  11      366.17      382.56     36.76 o 
   1   7  11       27.05       34.60     16.44 o 
   2   7  11       39.82       36.98     17.30 o 
   3   7  11       58.69       72.88     24.65 o 
   4   7  11       12.79        5.84     14.49 o 
   5   7  11        0.84       23.14     14.06 o 
   6   7  11       24.84       23.14     11.46 o 
  -9   8  11        5.35       20.33     17.52 o 
  -8   8  11        8.43       19.03     16.87 o 
  -7   8  11        6.55       12.76     16.44 o 
  -2   8  11       33.66       40.66     16.87 o 
  -1   8  11        1.78       -5.62      9.30 o 
   0   8  11      160.72      164.79     32.44 o 
   1   8  11        4.66        6.92     12.11 o 
   2   8  11       76.40       82.83     25.73 o 
   3   8  11       12.76       17.52     14.92 o 
   4   8  11        0.76       -2.60     11.89 o 
   5   8  11       18.21       -5.19     15.14 o 
  -2   9  11       17.58       20.33     15.57 o 
  -1   9  11       77.42       91.91     26.60 o 
   0   9  11        6.46        2.38     11.25 o 
   1   9  11        4.26       18.60     14.49 o 
   2   9  11        1.29       -4.11     11.68 o 
   3   9  11       14.39       20.98     18.17 o 
   4   9  11       18.02       28.55     18.17 o 
  -1  10  11        3.10        7.35     17.30 o 
   0  10  11        2.90       -4.11     12.98 o 
   1  10  11        2.62       -2.81     13.19 o 
  -3 -10  12        1.73       -1.73     11.39 o 
  -2 -10  12       27.60       53.42     23.36 o 
  -1 -10  12       16.60       19.68     18.60 o 
  -7  -9  12        6.07        8.31     11.70 o 
  -6  -9  12       37.82       39.81     13.53 o 
  -5  -9  12        4.31       -5.39      7.92 o 
  -4  -9  12       20.18       16.26      9.91 o 
  -3  -9  12      105.56      119.51     20.54 o 
  -2  -9  12        6.21       11.98      7.62 o 
  -1  -9  12       11.47       15.12      8.64 o 
   0  -9  12       15.90       13.84     11.68 o 
   1  -9  12        8.34       24.44     14.27 o 
   2  -9  12       43.65       54.50     20.54 o 
   3  -9  12        4.64        3.24     13.19 o 
  -8  -8  12       11.06       10.11      9.86 o 
  -7  -8  12        2.94       14.92      9.33 o 
  -6  -8  12        6.57        3.14      7.17 o 
  -5  -8  12        0.50        6.01      8.34 o 
  -4  -8  12       50.95       57.55     14.42 o 
  -3  -8  12       17.38       18.10      9.23 o 
  -2  -8  12       69.34       63.62     14.83 o 
  -1  -8  12       13.80       26.89     10.21 o 
   0  -8  12       16.27       19.73      8.87 o 
   1  -8  12       18.00       15.14     11.03 o 
   2  -8  12        3.10        2.38      9.95 o 
   3  -8  12        2.42        5.84     10.81 o 
   4  -8  12        6.81        7.79     10.38 o 
 -10  -7  12        1.65       -4.70     11.81 o 
  -9  -7  12        2.74        6.45     10.65 o 
  -8  -7  12        6.18        8.12      7.97 o 
  -7  -7  12        4.38        6.60      8.41 o 
  -6  -7  12        4.22       12.50      8.24 o 
  -5  -7  12       21.30       40.92     12.23 o 
  -4  -7  12       89.82       97.81     17.41 o 
  -3  -7  12       19.60       20.31     10.07 o 
  -2  -7  12       10.85       18.73      9.93 o 
  -1  -7  12       29.06       30.18     11.07 o 
   0  -7  12      171.89      196.65     22.73 o 
   1  -7  12        0.84       -2.64      6.72 o 
   2  -7  12       28.81       24.36     16.33 o 
   3  -7  12        3.06       10.60     14.49 o 
   4  -7  12        1.33       -0.23      7.40 o 
   5  -7  12        2.10       13.93     11.70 o 
   6  -7  12        4.68        6.06     14.49 o 
 -11  -6  12        8.42       10.16     17.52 o 
 -10  -6  12        1.78       -4.33     12.54 o 
  -9  -6  12        6.60        5.77      8.91 o 
  -8  -6  12        0.96        0.46      8.15 o 
  -7  -6  12        7.23        5.52      8.19 o 
  -6  -6  12       57.43       78.54     16.44 o 
  -5  -6  12      114.72       90.45     16.87 o 
  -4  -6  12       71.81       76.36     15.27 o 
  -3  -6  12       67.74       79.68     15.52 o 
  -2  -6  12        3.19        7.73      7.59 o 
  -1  -6  12        1.88        9.22      7.78 o 
   0  -6  12       19.26       33.77     11.30 o 
   1  -6  12      163.55      154.32     19.96 o 
   2  -6  12       19.65        5.65      8.25 o 
   3  -6  12        3.56        1.64      8.00 o 
   4  -6  12       53.41       45.82     14.16 o 
   5  -6  12        3.50        8.90      8.32 o 
   6  -6  12       40.04       33.52     19.90 o 
   7  -6  12       16.31       34.17     22.06 o 
 -11  -5  12        0.04        3.89     15.35 o 
 -10  -5  12        1.99        4.76     14.06 o 
  -9  -5  12        0.32        0.61      8.25 o 
  -8  -5  12       41.01       56.05     14.28 o 
  -7  -5  12       60.71       61.42     14.38 o 
  -6  -5  12       76.69       68.69     22.06 o 
  -5  -5  12       65.42       61.10     13.46 o 
  -4  -5  12      113.27       96.18     23.79 o 
  -3  -5  12       51.23       46.70     11.85 o 
  -2  -5  12        1.34        3.93      6.93 o 
  -1  -5  12       21.62       17.59      9.10 o 
   0  -5  12        7.11        7.77      7.69 o 
   1  -5  12      185.95      188.62     20.75 o 
   2  -5  12       98.59      103.71     16.41 o 
   3  -5  12        8.32       10.76      8.63 o 
   4  -5  12       33.25       23.63     11.08 o 
   5  -5  12      196.49      187.42     23.34 o 
   6  -5  12       19.21       19.60      9.95 o 
   7  -5  12        4.43       14.71     16.00 o 
 -12  -4  12        2.32        1.47     11.00 o 
 -11  -4  12       26.56       31.12     14.81 o 
 -10  -4  12       22.08       15.21     14.16 o 
  -9  -4  12       74.56       83.17     15.61 o 
  -8  -4  12       24.85       17.57      7.50 o 
  -7  -4  12      109.04      104.33     16.66 o 
  -6  -4  12        7.34       12.48      7.73 o 
  -5  -4  12      404.45      442.03    108.99 o 
  -4  -4  12       54.21       52.34     12.16 o 
  -3  -4  12        6.26        7.24      6.23 o 
  -2  -4  12       34.76       34.36     10.01 o 
  -1  -4  12        4.87       17.30      8.10 o 
   0  -4  12        9.73        5.58      7.41 o 
   1  -4  12       16.52       14.54      8.28 o 
   2  -4  12        2.77        0.54      7.24 o 
   3  -4  12       16.56       17.52     14.06 o 
   4  -4  12       30.63       29.55     10.93 o 
   5  -4  12      105.21      105.76     17.94 o 
   6  -4  12       32.06       30.69     12.31 o 
   7  -4  12        2.12        4.76     14.27 o 
   8  -4  12        1.00       15.35     15.35 o 
 -12  -3  12        1.56        6.67      8.77 o 
 -11  -3  12        0.35        0.75      8.40 o 
 -10  -3  12        0.75        1.70      8.68 o 
  -9  -3  12        8.84       19.33      9.15 o 
  -8  -3  12       16.04       19.50      7.03 o 
  -7  -3  12       69.82       68.65     10.79 o 
  -6  -3  12       88.47       83.18     16.85 o 
  -5  -3  12      230.69      278.78     72.77 o 
  -4  -3  12      291.74      373.54    107.48 o 
  -3  -3  12       37.69       40.96     10.45 o 
  -2  -3  12      136.99      123.81     16.02 o 
  -1  -3  12      378.86      352.25     58.71 o 
   0  -3  12       17.88       16.22      8.41 o 
   1  -3  12      133.24      133.63     17.04 o 
   2  -3  12      108.57      100.99     15.75 o 
   3  -3  12      247.73      232.75     20.71 o 
   4  -3  12      227.58      213.98     20.67 o 
   5  -3  12      549.22      540.97     35.90 o 
   6  -3  12       13.87       27.72     11.30 o 
   7  -3  12        0.67        9.80      8.31 o 
   8  -3  12        4.41        4.76     15.35 o 
 -13  -2  12        0.18        2.16     13.62 o 
 -12  -2  12        2.09        1.31      8.60 o 
 -11  -2  12       32.89       37.49     12.80 o 
 -10  -2  12       49.67       41.87     12.21 o 
  -9  -2  12       46.76       46.99     12.26 o 
  -8  -2  12      508.71      463.96     26.54 o 
  -7  -2  12       64.38       68.16     10.86 o 
  -6  -2  12      261.03      225.84     15.00 o 
  -5  -2  12       70.55       80.22     10.20 o 
  -4  -2  12       46.09       58.22      8.36 o 
  -3  -2  12      236.11      251.01     25.19 o 
  -2  -2  12      245.48      232.15     24.65 o 
  -1  -2  12        7.19       -2.64      5.25 o 
   0  -2  12       62.97       64.34     12.23 o 
   1  -2  12        4.23        4.49      7.08 o 
   2  -2  12       29.86       23.36     13.19 o 
   3  -2  12      100.50       79.02     15.79 o 
   4  -2  12      104.91      111.17     16.88 o 
   5  -2  12       96.13       92.75     16.01 o 
   6  -2  12        1.33        1.87      7.53 o 
   7  -2  12       10.83       15.19      8.88 o 
 -13  -1  12        0.32        6.27     14.71 o 
 -12  -1  12        4.75        4.76     12.11 o 
 -11  -1  12       30.86       51.02     13.99 o 
 -10  -1  12        4.50       15.03     10.40 o 
  -9  -1  12       21.31       30.36     10.55 o 
  -8  -1  12       83.53       88.30     14.81 o 
  -7  -1  12     1028.84      593.46    282.73 o 
  -6  -1  12      432.85      392.30     28.75 o 
  -5  -1  12      110.97      101.43     10.77 o 
  -4  -1  12      118.62      117.50     10.36 o 
  -3  -1  12      125.57      133.24     10.54 o 
  -2  -1  12       82.41       72.67     12.16 o 
  -1  -1  12       48.37       65.82     17.08 o 
   0  -1  12        9.72       12.41      7.47 o 
   1  -1  12      416.65      408.72     33.74 o 
   2  -1  12      738.17      671.26     43.47 o 
   3  -1  12      189.69      205.30     18.08 o 
   4  -1  12      828.17      913.72     35.28 o 
   5  -1  12      434.38      388.93     24.68 o 
   6  -1  12      130.14      104.45     24.65 o 
   7  -1  12        3.88        9.73     12.98 o 
   8  -1  12        2.13        4.76      9.08 o 
 -13   0  12        1.09        9.95     13.62 o 
 -12   0  12        6.69        4.76     11.89 o 
 -11   0  12       27.32       32.22     16.00 o 
 -10   0  12        4.47        2.16     11.03 o 
  -9   0  12        9.98       12.73      9.21 o 
  -8   0  12     1092.26     1010.37     64.34 o 
  -7   0  12       29.16       35.67     10.81 o 
  -6   0  12      111.33       71.81     49.44 o 
  -5   0  12       17.07       14.85      6.07 o 
  -4   0  12       51.73       60.50      9.02 o 
  -3   0  12      103.70      112.22     10.63 o 
  -2   0  12      362.50      367.05     38.06 o 
  -1   0  12      186.16      222.58     31.90 o 
   0   0  12      153.86      166.73     24.44 o 
   1   0  12      147.20      175.60     25.73 o 
   2   0  12      481.75      442.70     21.23 o 
   3   0  12       11.14        1.51     10.60 o 
   4   0  12      354.89      344.28     34.17 o 
   5   0  12       68.87       59.69     18.81 o 
   6   0  12        0.40       -2.38      8.87 o 
   7   0  12       22.26       26.82     15.35 o 
   8   0  12        8.68        9.08     10.38 o 
 -13   1  12        0.32        9.52     14.49 o 
 -12   1  12        4.74       20.98     12.98 o 
 -11   1  12       30.84       36.11     16.00 o 
 -10   1  12        4.49        2.38     11.25 o 
  -9   1  12       21.31       40.66     18.38 o 
  -8   1  12       83.36       92.13     15.58 o 
  -7   1  12     1029.01     1101.50     89.96 o 
  -6   1  12      433.36      470.82     81.92 o 
  -5   1  12      111.09      126.06     14.53 o 
  -4   1  12      118.50      123.72     11.69 o 
  -3   1  12      125.44      137.92     11.93 o 
  -2   1  12       82.42       84.01     13.07 o 
  -1   1  12       48.42       70.07     17.95 o 
   0   1  12        9.85       20.54     13.41 o 
   1   1  12      416.79      416.94     33.74 o 
   2   1  12      738.36      634.28     42.60 o 
   3   1  12      190.02      176.90     28.55 o 
   4   1  12      828.03      846.00     52.55 o 
   5   1  12      434.42      355.31     36.11 o 
   6   1  12      130.08      104.67     24.65 o 
   8   1  12        2.11        2.81      9.95 o 
   9   1  12       19.84       22.92     18.38 o 
 -13   2  12        0.18       18.60     16.65 o 
 -12   2  12        2.09       14.71     12.76 o 
 -11   2  12       32.87       43.25     18.60 o 
 -10   2  12       49.69       50.82     19.68 o 
  -9   2  12       46.71       51.69     18.38 o 
  -8   2  12      508.90      459.11     39.36 o 
  -7   2  12       64.37       39.28     23.14 o 
  -6   2  12      261.02      438.57     32.65 o 
  -5   2  12       70.64      112.54     20.26 o 
  -4   2  12       46.13       67.35     10.33 o 
  -3   2  12      236.41      259.85     14.39 o 
  -2   2  12      245.40      265.13     25.95 o 
  -1   2  12        7.19        0.87      8.87 o 
   0   2  12       63.03       67.69     17.95 o 
   1   2  12        4.16        0.22      8.00 o 
   2   2  12       30.00       22.71     13.62 o 
   3   2  12      100.13       82.61     21.19 o 
   4   2  12      104.94       90.83     23.14 o 
   5   2  12       96.11       78.28     21.84 o 
   6   2  12        1.32        0.22      9.52 o 
   7   2  12       10.84       11.03     11.25 o 
   8   2  12        1.14        2.81     10.60 o 
   9   2  12        3.31       14.06     14.27 o 
 -12   3  12        1.56        7.57     12.98 o 
 -11   3  12        0.36       11.68     10.16 o 
 -10   3  12        0.75       -2.38      9.30 o 
  -9   3  12        8.85       25.95     14.06 o 
  -8   3  12       16.08       14.06     12.11 o 
  -7   3  12       69.88       75.26     21.63 o 
  -6   3  12       88.17       89.75     22.49 o 
  -5   3  12      230.72      263.22     31.15 o 
  -4   3  12      291.81      424.70    102.83 o 
  -3   3  12       38.01       30.28     12.98 o 
  -2   3  12      137.13      157.65     23.36 o 
  -1   3  12      378.18      399.43     32.44 o 
   0   3  12       17.81       15.57     10.81 o 
   1   3  12      133.50      132.35     24.65 o 
   2   3  12      108.63      111.37     24.00 o 
   3   3  12      247.68      189.01     30.28 o 
   4   3  12      227.52      217.77     33.52 o 
   5   3  12      549.35      508.42     43.90 o 
   6   3  12       13.89       25.09     13.62 o 
   7   3  12        0.70        1.08      9.08 o 
   8   3  12        4.40        4.76     10.16 o 
 -12   4  12        2.32        0.00     10.60 o 
 -11   4  12       26.57       49.74     18.81 o 
 -10   4  12       22.08       30.49     15.14 o 
  -9   4  12       74.54       70.72     21.41 o 
  -8   4  12       24.84       23.79     14.49 o 
  -7   4  12      109.08       96.02     23.79 o 
  -6   4  12        7.35        4.97     11.46 o 
  -5   4  12      404.43      369.37     34.38 o 
  -4   4  12       54.25       64.17     12.15 o 
  -3   4  12        6.37       16.00     10.16 o 
  -2   4  12       34.71       56.66     16.87 o 
  -1   4  12        4.86       12.54      9.52 o 
   0   4  12        9.65        6.06      8.00 o 
   1   4  12       16.54       10.38     10.16 o 
   2   4  12        2.76        6.06      9.73 o 
   3   4  12       16.37       24.65     14.27 o 
   4   4  12       30.46       31.79     16.22 o 
   5   4  12      105.08      106.40     25.73 o 
   6   4  12       32.06       20.76     13.41 o 
   7   4  12        2.15        6.06     10.38 o 
   8   4  12        0.99        6.92     11.46 o 
 -11   5  12        0.04       41.30     19.46 o 
 -10   5  12        1.97       12.54     11.46 o 
  -9   5  12        0.32        4.76     10.81 o 
  -8   5  12       41.04       51.69     19.03 o 
  -7   5  12       60.77       58.61     20.54 o 
  -6   5  12       76.70       65.96     20.98 o 
  -5   5  12       65.20       53.20     19.46 o 
  -4   5  12      113.36      105.32     20.33 o 
  -3   5  12       51.33       60.77     17.73 o 
  -2   5  12        1.35        0.00      7.57 o 
  -1   5  12       21.65       35.90     14.49 o 
   0   5  12        7.12       11.03     10.60 o 
   1   5  12      186.01      218.64     32.22 o 
   2   5  12       98.75      118.29     26.38 o 
   3   5  12        8.32        8.22     12.33 o 
   4   5  12       33.34       17.52     12.98 o 
   5   5  12      196.38      193.12     34.82 o 
   6   5  12       19.17       25.30     12.98 o 
   7   5  12        4.44       10.16     11.46 o 
 -11   6  12        8.43        4.11     14.49 o 
 -10   6  12        1.77        9.08     11.03 o 
  -9   6  12        6.61       18.81     11.03 o 
  -8   6  12        0.96        8.22     11.25 o 
  -7   6  12        7.23        6.92     11.68 o 
  -6   6  12       57.40       58.39     21.84 o 
  -5   6  12      114.71       95.80     24.00 o 
  -3   6  12       67.76       64.01     18.81 o 
  -2   6  12        3.23        7.57     11.46 o 
  -1   6  12        1.89       -0.65      8.87 o 
   0   6  12       19.21       23.57     13.84 o 
   1   6  12      163.57      158.52     28.98 o 
   2   6  12       19.61       16.00     12.98 o 
   3   6  12        3.55        7.35     12.33 o 
   4   6  12       53.39       45.41     20.11 o 
   5   6  12        3.51        2.81     12.33 o 
   6   6  12       40.09       44.77     16.22 o 
   7   6  12       16.29       26.17     16.44 o 
 -10   7  12        1.64        8.87     17.52 o 
  -9   7  12        2.74        8.43     12.54 o 
  -8   7  12        6.19       20.11     14.06 o 
  -7   7  12        4.37      -11.89      9.52 o 
  -6   7  12        4.24       19.25     13.84 o 
  -3   7  12       19.58       27.03     14.06 o 
  -2   7  12       10.85       25.09     14.71 o 
  -1   7  12       29.05       43.47     18.17 o 
   0   7  12      171.81      188.36     33.30 o 
   1   7  12        0.83        5.41     11.89 o 
   2   7  12       28.84       38.93     17.73 o 
   3   7  12        3.07       -3.24     10.38 o 
   4   7  12        1.33        7.14     11.68 o 
   5   7  12        2.11        8.65     10.60 o 
   6   7  12        4.66        4.54     11.03 o 
  -8   8  12       11.06       -2.60     13.41 o 
  -7   8  12        2.95       -2.38     14.92 o 
  -2   8  12       69.41       51.04     19.90 o 
  -1   8  12       13.74       10.81     13.41 o 
   0   8  12       16.25       15.79     16.44 o 
   1   8  12       17.99       32.01     18.17 o 
   2   8  12        3.12        3.24     12.54 o 
   3   8  12        2.41       17.52     15.79 o 
   4   8  12        6.78       17.08     17.73 o 
  -2   9  12        6.21       -1.95     14.49 o 
  -1   9  12       11.45       12.33     13.41 o 
   0   9  12       15.88       28.98     16.44 o 
   1   9  12        8.34       19.90     17.08 o 
   2   9  12       43.65       49.31     22.49 o 
   3   9  12        4.63      -11.68     13.62 o 
  -1  10  12       16.58       37.63     22.27 o 
  -6  -9  13        4.18        4.76      9.66 o 
  -5  -9  13       18.97       18.69     11.20 o 
  -4  -9  13        1.36       15.60     11.25 o 
  -3  -9  13       28.95       35.14     12.10 o 
  -2  -9  13       82.24       90.42     17.42 o 
  -1  -9  13        0.99       -6.00      7.85 o 
   0  -9  13        5.21       10.16     12.11 o 
   1  -9  13       10.25       22.27     15.14 o 
   2  -9  13       27.00       28.76     18.60 o 
  -8  -8  13        1.04       10.00     10.17 o 
  -7  -8  13        2.68        6.98      8.31 o 
  -6  -8  13       25.57       27.42     15.14 o 
  -5  -8  13        7.00       13.94      8.93 o 
  -4  -8  13       37.07       52.25     14.81 o 
  -3  -8  13       16.14       10.65      9.97 o 
  -2  -8  13       11.74       10.59      8.54 o 
  -1  -8  13       31.19       33.63     12.33 o 
   0  -8  13       51.38       67.86     14.44 o 
   1  -8  13       14.22       23.14     15.79 o 
   2  -8  13        2.17       21.19     14.92 o 
   3  -8  13        8.91        8.43     14.71 o 
   4  -8  13        3.95       -5.28     10.95 o 
  -9  -7  13       10.39       -2.39     10.18 o 
  -8  -7  13       11.99       17.62      9.67 o 
  -7  -7  13        0.61        5.01      7.31 o 
  -6  -7  13        6.70        3.51      8.24 o 
  -5  -7  13        4.68       12.11     13.62 o 
  -4  -7  13      266.27      277.50     24.07 o 
  -3  -7  13       94.39       94.10     17.35 o 
  -2  -7  13       90.31       88.83     16.87 o 
  -1  -7  13      246.17      259.14     24.55 o 
   0  -7  13       17.66       40.22     12.75 o 
   1  -7  13        4.68       11.02      8.79 o 
   2  -7  13       67.87       57.88     14.37 o 
   3  -7  13        4.61        0.65     10.60 o 
   4  -7  13       38.97       44.08     13.10 o 
   5  -7  13        0.45       -2.38     12.08 o 
 -10  -6  13        5.54       12.54     17.08 o 
  -9  -6  13        5.56       21.03     11.85 o 
  -8  -6  13        3.46        0.43      9.23 o 
  -7  -6  13       14.00       18.19      9.14 o 
  -6  -6  13       47.58       45.80     13.14 o 
  -5  -6  13       55.40       73.00     15.67 o 
  -4  -6  13       16.66       10.54      8.34 o 
  -3  -6  13       83.63       72.13     14.90 o 
  -2  -6  13       22.82       23.77     10.28 o 
  -1  -6  13      104.60      102.69     17.32 o 
   0  -6  13       93.81       87.66     16.05 o 
   1  -6  13      111.12      127.90     19.54 o 
   2  -6  13       50.33       54.06     13.83 o 
   3  -6  13        4.75        7.43      8.41 o 
   4  -6  13       11.04       15.50      9.61 o 
   5  -6  13       84.90       82.69     17.03 o 
   6  -6  13        6.63        0.65     17.95 o 
 -11  -5  13        6.52       13.84     16.87 o 
 -10  -5  13       15.41       21.63     19.46 o 
  -9  -5  13       15.16       19.46     11.32 o 
  -8  -5  13       86.82       90.06     18.49 o 
  -7  -5  13       11.93       19.51     10.63 o 
  -6  -5  13      191.21      190.25     40.33 o 
  -5  -5  13        9.26       12.15      8.52 o 
  -4  -5  13      319.28      344.24     50.17 o 
  -3  -5  13       64.86       58.53     13.69 o 
  -2  -5  13       25.19       45.96     12.62 o 
  -1  -5  13      269.02      272.72     26.17 o 
   0  -5  13       90.20       76.28     15.55 o 
   1  -5  13       77.78       81.76     15.82 o 
   2  -5  13       39.89       44.36     12.93 o 
   3  -5  13        4.37        3.24      9.52 o 
   4  -5  13       62.41       71.25     15.89 o 
   5  -5  13       40.60       46.94     13.08 o 
   6  -5  13       29.78       50.63     14.76 o 
   7  -5  13        9.24       16.44     17.95 o 
 -12  -4  13        5.93       11.05     12.76 o 
 -11  -4  13       14.13       12.98     15.79 o 
 -10  -4  13       53.38       58.39     23.57 o 
  -9  -4  13      163.88      157.43     32.44 o 
  -8  -4  13       49.79       62.27     14.31 o 
  -7  -4  13      296.05      292.59     32.65 o 
  -6  -4  13       25.20       26.67     10.47 o 
  -5  -4  13      199.03      142.95     27.03 o 
  -4  -4  13       14.84       13.06      8.36 o 
  -3  -4  13        8.79       16.88      8.17 o 
  -2  -4  13      182.43      203.96     29.84 o 
  -1  -4  13       93.87       72.26     14.45 o 
   0  -4  13       33.91       35.48     11.20 o 
   1  -4  13      252.64      203.37     21.46 o 
   2  -4  13      224.74      216.26     22.31 o 
   3  -4  13      108.29      102.07     23.57 o 
   4  -4  13       69.83       68.64     15.56 o 
   5  -4  13        1.12        6.28      9.14 o 
   6  -4  13       14.94       18.70      9.97 o 
   7  -4  13       13.41        7.35     17.30 o 
 -12  -3  13        0.27        6.50     10.39 o 
 -11  -3  13        3.03       12.49      9.07 o 
 -10  -3  13       11.93       14.28      8.73 o 
  -9  -3  13        2.65        7.70      7.20 o 
  -8  -3  13      123.18      118.71     13.52 o 
  -7  -3  13        8.48        1.44      7.36 o 
  -6  -3  13      222.38      209.34     30.49 o 
  -5  -3  13      117.00      169.39     75.26 o 
  -4  -3  13      108.96      111.84     28.55 o 
  -3  -3  13      177.97      209.83     35.79 o 
  -2  -3  13       79.63       75.08     19.68 o 
  -1  -3  13      126.14       93.93     25.30 o 
   0  -3  13      444.54      394.19     24.74 o 
   1  -3  13        9.79       13.06      8.62 o 
   2  -3  13      188.84      197.13     20.95 o 
   3  -3  13      383.74      453.41     27.02 o 
   4  -3  13       56.54       51.25     13.15 o 
   5  -3  13       12.24       42.28     12.49 o 
   6  -3  13        2.49        5.40      7.72 o 
   7  -3  13        8.57       11.08     10.23 o 
 -12  -2  13        0.02        1.75      9.07 o 
 -11  -2  13       17.14       27.27     10.43 o 
 -10  -2  13      113.23      117.70     18.94 o 
  -9  -2  13       22.06       24.20     10.02 o 
  -8  -2  13       68.82       62.62     12.75 o 
  -7  -2  13      183.24      190.12     15.67 o 
  -6  -2  13      142.90      141.02     13.36 o 
  -5  -2  13       50.42       57.64     18.71 o 
  -4  -2  13       49.70       56.81     12.00 o 
  -3  -2  13      156.69      141.46     22.06 o 
  -2  -2  13      111.68       93.30     14.52 o 
  -1  -2  13       64.30       63.22     12.49 o 
   0  -2  13       27.02       31.19     10.31 o 
   1  -2  13      420.59      358.17     28.76 o 
   2  -2  13       47.93       29.19     15.79 o 
   3  -2  13      421.21      438.00     26.15 o 
   4  -2  13      154.90      165.02     19.96 o 
   5  -2  13       22.87       27.87     10.31 o 
   6  -2  13        3.23        2.16      8.26 o 
   7  -2  13       17.00       22.06     14.27 o 
 -12  -1  13        0.77        4.76     10.81 o 
 -11  -1  13        3.04       12.19      9.86 o 
 -10  -1  13        0.98       11.26      9.17 o 
  -9  -1  13       12.46       15.01     10.23 o 
  -8  -1  13      193.11      170.33     19.27 o 
  -7  -1  13       13.63       21.81      7.76 o 
  -6  -1  13       26.00       30.02      7.91 o 
  -5  -1  13       64.73       69.47      9.86 o 
  -4  -1  13       10.17        5.62      5.37 o 
  -3  -1  13      573.02      497.83     51.08 o 
  -2  -1  13      829.57      894.40    183.71 o 
  -1  -1  13       93.86       85.84     13.68 o 
   0  -1  13      173.36      150.04     29.74 o 
   1  -1  13       42.12       34.17     15.14 o 
   2  -1  13       38.39       22.19     20.65 o 
   3  -1  13      353.85      273.94     71.69 o 
   4  -1  13      112.28       89.31     23.36 o 
   5  -1  13       51.34       54.93     19.68 o 
   6  -1  13       36.11       49.31     17.73 o 
   7  -1  13       11.87        6.49     12.11 o 
   8  -1  13        5.68        5.62     12.98 o 
 -13   0  13        4.91        8.22     14.49 o 
 -12   0  13        0.13        7.79      9.08 o 
 -11   0  13        8.59       15.57     13.84 o 
 -10   0  13       20.48       41.09     17.30 o 
  -9   0  13        0.05        3.65      7.43 o 
  -8   0  13        6.87        8.04      8.87 o 
  -7   0  13       53.87       37.53     11.42 o 
  -6   0  13       14.94       15.62      7.06 o 
  -5   0  13       42.74       50.02      9.30 o 
  -4   0  13        2.88        4.27      5.32 o 
  -3   0  13        0.42        0.28      4.73 o 
  -2   0  13        0.32        4.00      7.34 o 
  -1   0  13        0.27        3.83      7.17 o 
   0   0  13        4.36        2.16      9.95 o 
   1   0  13       74.33       97.75     22.27 o 
   2   0  13       69.34       70.93     20.11 o 
   3   0  13       28.99       10.38     13.62 o 
   4   0  13       67.95       47.79     18.60 o 
   5   0  13        9.85        7.57      9.73 o 
   6   0  13        2.37        9.52     11.25 o 
   7   0  13        3.56       11.89     10.38 o 
   8   0  13        3.63        8.00      9.30 o 
 -12   1  13        0.77       25.30     13.41 o 
 -11   1  13        3.05        3.89     12.98 o 
 -10   1  13        0.98       23.79     14.92 o 
  -9   1  13       12.51       15.79     14.92 o 
  -8   1  13      193.26      184.28     19.57 o 
  -7   1  13       13.62       35.61     11.78 o 
  -6   1  13       25.93       31.67      8.34 o 
  -5   1  13       64.67       76.30     10.70 o 
  -4   1  13       10.09        7.60      5.85 o 
  -3   1  13      573.03      524.99     20.27 o 
  -2   1  13      829.34      923.56     57.31 o 
  -1   1  13       93.73       99.48     21.63 o 
   0   1  13      172.98      146.19     24.65 o 
   1   1  13       42.26       30.92     14.49 o 
   2   1  13       38.40       53.85     19.03 o 
   3   1  13      353.73      323.52     34.38 o 
   4   1  13      112.31      108.13     25.95 o 
   5   1  13       51.44       30.71     15.35 o 
   6   1  13       36.17       57.52     19.68 o 
   7   1  13       11.97       18.38     12.11 o 
   8   1  13        5.68       24.22     12.76 o 
 -12   2  13        0.02       -0.65     11.25 o 
 -11   2  13       17.13       24.00     14.49 o 
 -10   2  13      113.22      111.80     26.82 o 
  -9   2  13       22.03        7.14     12.33 o 
  -8   2  13       68.79       77.20     20.76 o 
  -7   2  13      183.26      209.12     30.49 o 
  -6   2  13      142.88      169.33     26.38 o 
  -5   2  13       50.50       72.44     18.35 o 
  -4   2  13       49.63       63.20     10.01 o 
  -3   2  13      156.81      180.04     17.58 o 
  -2   2  13      111.53       95.37     20.54 o 
  -1   2  13       64.31       67.26     18.60 o 
   0   2  13       27.17       23.36     13.62 o 
   1   2  13      420.41      427.97     36.55 o 
   2   2  13       48.32       48.87     17.52 o 
   3   2  13      421.29      388.83     38.06 o 
   4   2  13      154.83      163.92     30.49 o 
   5   2  13       22.87       38.93     17.08 o 
   6   2  13        3.24       10.16      8.87 o 
   7   2  13       16.98       25.73     14.71 o 
   8   2  13       14.15       22.49     13.41 o 
 -12   3  13        0.27        9.08     12.33 o 
 -11   3  13        3.03        1.73      8.87 o 
 -10   3  13       11.92       16.65     12.11 o 
  -9   3  13        2.65       16.87     13.41 o 
  -8   3  13      123.05      107.48     25.52 o 
  -7   3  13        8.49       22.49     14.49 o 
  -6   3  13      222.50      311.41     31.79 o 
  -5   3  13      116.99      136.10     57.99 o 
  -4   3  13      108.98      139.75     35.68 o 
  -3   3  13      177.95      235.94     25.09 o 
  -2   3  13       79.45       79.15     19.68 o 
  -1   3  13      126.07      141.22     24.22 o 
   0   3  13      444.70      477.93     37.41 o 
   1   3  13        9.80        8.43     10.81 o 
   2   3  13      188.89      216.69     32.65 o 
   3   3  13      383.53      388.18     37.63 o 
   4   3  13       56.60       47.36     19.46 o 
   5   3  13       12.23       17.73     12.54 o 
   6   3  13        2.43       15.35      9.52 o 
   7   3  13        8.58        6.27     10.16 o 
   8   3  13        4.21        7.79     10.81 o 
 -12   4  13        5.93        1.95     11.03 o 
 -11   4  13       14.12       15.57     13.19 o 
 -10   4  13       53.38       63.36     22.06 o 
  -9   4  13      163.82      143.38     29.63 o 
  -8   4  13       49.75       39.14     17.30 o 
  -7   4  13      295.96      283.94     33.52 o 
  -6   4  13       25.23       25.09     15.79 o 
  -5   4  13      199.12      197.87     29.84 o 
  -4   4  13       14.76       17.09      8.68 o 
  -3   4  13        8.76       14.71     11.25 o 
  -2   4  13      182.75      208.26     24.44 o 
  -1   4  13       93.82       92.56     21.84 o 
   0   4  13       33.83       29.19     13.84 o 
   1   4  13      252.69      223.83     32.65 o 
   2   4  13      224.64      221.23     33.74 o 
   3   4  13      108.33      134.08     28.33 o 
   4   4  13       69.92       60.98     20.33 o 
   5   4  13        1.15        0.00      8.43 o 
   6   4  13       14.90       10.38      9.73 o 
   7   4  13       13.41       17.30     12.54 o 
 -11   5  13        6.53       14.49     11.46 o 
 -10   5  13       15.40       23.36     14.49 o 
  -9   5  13       15.15       24.65     13.41 o 
  -8   5  13       86.81       70.07     24.22 o 
  -7   5  13       11.95       15.57     14.27 o 
  -6   5  13      191.35      138.62     28.98 o 
  -5   5  13        9.26       23.57     14.06 o 
  -4   5  13      319.38      321.14     29.84 o 
  -3   5  13       64.80       73.31     19.25 o 
  -2   5  13       25.13       37.20     14.71 o 
  -1   5  13      269.03      269.02     29.63 o 
   0   5  13       90.17       92.56     23.57 o 
   1   5  13       77.80       59.69     20.54 o 
   2   5  13       39.88       49.74     19.68 o 
   3   5  13        4.25        4.97     10.60 o 
   4   5  13       62.45      110.29     28.76 o 
   5   5  13       40.51       37.84     16.44 o 
   6   5  13       29.80       38.71     16.44 o 
   7   5  13        9.25       41.52     17.73 o 
 -10   6  13        5.54       23.36     13.19 o 
  -9   6  13        5.56       15.14     11.46 o 
  -8   6  13        3.45        1.08      9.52 o 
  -7   6  13       13.97       17.30     13.41 o 
  -6   6  13       47.62       44.98     18.81 o 
  -3   6  13       83.63       70.50     20.11 o 
  -2   6  13       22.85       38.06     16.22 o 
  -1   6  13      104.71      110.29     25.52 o 
   0   6  13       93.80      107.05     25.52 o 
   1   6  13      111.31      104.45     27.03 o 
   2   6  13       50.34       73.74     23.14 o 
   3   6  13        4.68        5.19     12.11 o 
   4   6  13       11.07        9.52     14.49 o 
   5   6  13       84.95       80.23     24.22 o 
   6   6  13        6.63        5.41     12.33 o 
  -9   7  13       10.39        0.87     10.38 o 
  -8   7  13       12.00       16.65     13.19 o 
  -7   7  13        0.61       18.38     11.89 o 
  -3   7  13       94.47      105.32     24.22 o 
  -2   7  13       90.16      113.53     26.17 o 
  -1   7  13      246.14      262.10     37.20 o 
   0   7  13       17.68       40.22     18.38 o 
   1   7  13        4.72       -6.06     10.81 o 
   2   7  13       67.82       52.12     22.06 o 
   3   7  13        4.61        4.11     12.98 o 
   4   7  13       38.96       39.14     19.90 o 
   5   7  13        0.44        4.97     10.81 o 
  -8   8  13        1.05        2.81      9.95 o 
  -2   8  13       11.75       11.25     12.98 o 
  -1   8  13       31.22       33.74     19.90 o 
   0   8  13       51.40       62.50     22.71 o 
   1   8  13       14.22        7.79     14.27 o 
   2   8  13        2.17       -3.03     12.76 o 
   3   8  13        8.90        7.57     15.79 o 
   4   8  13        3.96       -2.38     15.14 o 
  -1   9  13        0.99       10.81     15.57 o 
   0   9  13        5.22       12.76     15.14 o 
   1   9  13       10.26       18.81     17.73 o 
   2   9  13       27.01       18.60     17.73 o 
  -5  -9  14       17.26       21.63     13.30 o 
  -4  -9  14       36.30       20.53     11.38 o 
  -3  -9  14        2.52        7.37     10.16 o 
  -2  -9  14       46.34       47.59     14.41 o 
  -1  -9  14       18.21       16.02     12.05 o 
   0  -9  14        1.48        2.16     14.71 o 
  -7  -8  14        4.04        6.46      9.40 o 
  -6  -8  14        0.31        9.04      8.71 o 
  -5  -8  14        3.94       -0.32      7.34 o 
  -4  -8  14       59.66       57.01     14.37 o 
  -3  -8  14       26.48       30.50     11.27 o 
  -2  -8  14       25.76       32.70     11.00 o 
  -1  -8  14       14.32       16.96      9.08 o 
   0  -8  14       18.48       19.63      9.73 o 
   1  -8  14        1.83       12.98     10.38 o 
   2  -8  14        3.26        5.62     12.54 o 
   3  -8  14        8.13       35.68     18.38 o 
  -9  -7  14        5.39        5.66     11.47 o 
  -8  -7  14        5.74        7.50      9.25 o 
  -7  -7  14        1.29        2.26      7.74 o 
  -6  -7  14       26.98       34.97     12.08 o 
  -5  -7  14       74.37       55.14     13.92 o 
  -4  -7  14       22.81       18.24      9.99 o 
  -3  -7  14       43.48       51.38     14.14 o 
  -2  -7  14       15.75       13.52     13.73 o 
  -1  -7  14      170.74      153.54     31.57 o 
   0  -7  14       46.33       62.37     14.59 o 
   1  -7  14        4.51       16.86      8.71 o 
   2  -7  14        4.88       -0.53      9.25 o 
   3  -7  14        2.09        9.95     12.54 o 
   4  -7  14        4.30        2.39     10.18 o 
 -10  -6  14        7.03        7.35     19.25 o 
  -9  -6  14       22.18       28.78     13.37 o 
  -8  -6  14       26.94       33.90     12.65 o 
  -7  -6  14       15.15       21.36      9.86 o 
  -6  -6  14      100.00      109.12     18.88 o 
  -5  -6  14        6.65        7.81      8.90 o 
  -4  -6  14       28.57       24.23     10.43 o 
  -3  -6  14       24.09       10.61      8.41 o 
  -2  -6  14       16.04       26.47     11.89 o 
  -1  -6  14       88.02       89.24     17.27 o 
   0  -6  14       27.88       26.15     10.47 o 
   1  -6  14        2.81       11.63      9.35 o 
   2  -6  14       28.04       22.38     10.40 o 
   3  -6  14       46.32       45.37     12.90 o 
   4  -6  14        5.77       -1.76      8.87 o 
   5  -6  14       57.31       93.98     18.60 o 
 -11  -5  14        3.06       11.68     19.68 o 
 -10  -5  14       28.92       25.52     18.60 o 
  -9  -5  14       32.57       36.22     13.61 o 
  -8  -5  14        1.84       -0.38      8.08 o 
  -7  -5  14        4.03        2.20      8.16 o 
  -6  -5  14       71.69       72.94     15.49 o 
  -5  -5  14        1.74       -6.02      6.60 o 
  -4  -5  14       33.15       41.33     12.03 o 
  -3  -5  14       32.09       32.92     11.44 o 
  -2  -5  14       38.52       52.47     13.33 o 
  -1  -5  14       18.87       24.01     10.74 o 
   0  -5  14      128.18      115.20     18.73 o 
   1  -5  14       90.21       98.11     17.55 o 
   2  -5  14       12.48        8.22      9.17 o 
   3  -5  14       62.35       65.09     20.33 o 
   4  -5  14      102.34      102.47     19.25 o 
   5  -5  14        3.42        0.78      8.19 o 
   6  -5  14        5.17        7.37     11.44 o 
 -11  -4  14        7.64        4.33     16.44 o 
 -10  -4  14      103.48       94.50     26.60 o 
  -9  -4  14       26.18       31.79     18.60 o 
  -8  -4  14        6.38       10.76      9.47 o 
  -7  -4  14        8.70        7.91      9.02 o 
  -6  -4  14       45.37       39.62     20.33 o 
  -5  -4  14      127.26      133.37     32.33 o 
  -4  -4  14       29.57       23.60     10.60 o 
  -3  -4  14       17.00       15.41      8.93 o 
  -2  -4  14       19.22       21.64      9.78 o 
  -1  -4  14      109.21      122.44     22.92 o 
   0  -4  14       11.44       -0.45      7.54 o 
   1  -4  14      106.30      106.51     17.86 o 
   2  -4  14       23.85       19.91     10.47 o 
   3  -4  14       18.86       13.19     13.84 o 
   4  -4  14        5.88        3.03      9.25 o 
   5  -4  14       66.32       86.85     16.98 o 
   6  -4  14       24.55       22.24      9.79 o 
   7  -4  14        1.89        9.95     20.33 o 
 -12  -3  14        6.00       12.19     12.98 o 
 -11  -3  14        5.39       13.64     11.83 o 
 -10  -3  14       28.67       12.98     16.44 o 
  -9  -3  14       60.84       72.66     23.36 o 
  -8  -3  14       24.70       10.84     10.49 o 
  -7  -3  14       59.82       65.72     14.22 o 
  -6  -3  14      171.03      224.02     53.85 o 
  -5  -3  14       67.52       73.63     29.52 o 
  -4  -3  14       18.26       26.39     10.15 o 
  -3  -3  14      264.87      276.54     42.39 o 
  -2  -3  14       36.40       35.44     12.00 o 
  -1  -3  14       64.17       76.94     14.35 o 
   0  -3  14      557.63      511.98     33.30 o 
   1  -3  14       61.81       56.52     13.70 o 
   2  -3  14        9.69        9.95     13.84 o 
   3  -3  14      686.75      690.39     46.50 o 
   4  -3  14      124.83      106.63     18.01 o 
   5  -3  14       24.25       40.46     11.62 o 
   6  -3  14        4.40        7.15      9.23 o 
   7  -3  14        2.35        4.11     12.54 o 
 -12  -2  14        7.70        5.23     10.71 o 
 -11  -2  14        1.50       10.97      8.78 o 
 -10  -2  14       69.46       69.13     15.15 o 
  -9  -2  14       37.16       38.50     11.53 o 
  -8  -2  14       41.91       41.26     11.36 o 
  -7  -2  14       55.86       46.85     12.34 o 
  -6  -2  14      261.34      277.80     54.39 o 
  -5  -2  14        6.76        9.37      7.45 o 
  -4  -2  14       38.64       38.75     11.24 o 
  -3  -2  14      126.27      118.81     16.63 o 
  -2  -2  14       45.10       45.72     11.51 o 
  -1  -2  14       15.23       13.12      8.81 o 
   0  -2  14       30.25       21.80      9.93 o 
   1  -2  14      108.74       88.63     19.25 o 
   2  -2  14       89.66      107.05     24.87 o 
   3  -2  14        5.39        1.42      7.89 o 
   4  -2  14        3.43       18.60     14.49 o 
   5  -2  14        7.38       12.33     11.89 o 
   6  -2  14        2.66       -0.87     10.16 o 
   7  -2  14        1.76        9.95      9.30 o 
 -12  -1  14        1.20       18.17     13.84 o 
 -11  -1  14       43.09       52.74     14.83 o 
 -10  -1  14       14.16       15.33      9.45 o 
  -9  -1  14      199.13      156.17     19.82 o 
  -8  -1  14      106.32       96.02     15.55 o 
  -7  -1  14      168.37      160.29     14.96 o 
  -6  -1  14       65.81       68.16     10.59 o 
  -5  -1  14      210.28      202.58     20.89 o 
  -4  -1  14       81.37       67.44     13.53 o 
  -3  -1  14      261.74      282.11     62.28 o 
  -2  -1  14       24.21       20.65      9.11 o 
  -1  -1  14       22.80       11.73      8.17 o 
   0  -1  14      183.85      165.35     19.00 o 
   1  -1  14      603.68      546.91     41.74 o 
   2  -1  14     1217.12     1160.00     61.85 o 
   3  -1  14     1481.09     1523.09     72.45 o 
   4  -1  14       19.46       15.79     12.33 o 
   5  -1  14       52.36       40.01     17.08 o 
   6  -1  14       11.76        9.52     12.11 o 
   7  -1  14        2.64        6.70     11.68 o 
   8  -1  14        1.87       20.11     19.46 o 
 -12   0  14        5.94       14.49     15.14 o 
 -11   0  14       11.18        7.14     12.11 o 
 -10   0  14        4.87       22.27     13.62 o 
  -9   0  14       26.30       25.47     10.06 o 
  -8   0  14      431.70      392.86     43.25 o 
  -7   0  14        1.41        5.99      8.68 o 
  -6   0  14      648.01      588.45     22.53 o 
  -5   0  14      198.98      185.71     14.32 o 
  -4   0  14        4.25       -2.08      5.12 o 
  -3   0  14      129.03      140.80     12.14 o 
  -2   0  14      554.16      512.07     64.99 o 
  -1   0  14      140.57      178.91     30.17 o 
   0   0  14       92.62      102.72     23.36 o 
   1   0  14       90.48       76.55     21.41 o 
   2   0  14      284.37      263.40     32.22 o 
   3   0  14        0.54        0.65     13.84 o 
   4   0  14      340.08      355.53     37.20 o 
   5   0  14       16.61       40.22     17.73 o 
   6   0  14      142.15      134.30     27.68 o 
   7   0  14        3.58       14.06     11.03 o 
   8   0  14       23.91       25.30     14.71 o 
 -12   1  14        1.21        9.52     11.89 o 
 -11   1  14       43.08       61.20     20.98 o 
 -10   1  14       14.15       27.46     14.71 o 
  -9   1  14      199.11      165.44     29.41 o 
  -8   1  14      106.32      105.38     22.92 o 
  -7   1  14      168.30      176.79     19.77 o 
  -6   1  14       65.82       39.46     29.74 o 
  -5   1  14      210.33      195.04     14.86 o 
  -4   1  14       81.47       82.96     11.19 o 
  -3   1  14      261.84      283.89     20.56 o 
  -2   1  14       24.07       21.83      9.51 o 
  -1   1  14       22.77       18.38     12.98 o 
   0   1  14      183.96      156.35     27.03 o 
   1   1  14      603.69      566.38     43.04 o 
   2   1  14     1217.25     1192.01     62.71 o 
   3   1  14     1480.73     1464.27     70.93 o 
   4   1  14       19.38       30.49     14.71 o 
   5   1  14       52.39       42.60     16.87 o 
   6   1  14       11.75        7.14      8.65 o 
   7   1  14        2.61       16.87     13.41 o 
   8   1  14        1.86        8.00     12.11 o 
 -12   2  14        7.70       15.35     12.76 o 
 -11   2  14        1.50       14.27     14.27 o 
 -10   2  14       69.46       56.66     18.60 o 
  -9   2  14       37.14       18.60     14.71 o 
  -8   2  14       41.93       43.25     17.08 o 
  -7   2  14       55.85       66.75     14.07 o 
  -6   2  14      261.18      435.03     69.42 o 
  -5   2  14        6.75        4.27      6.66 o 
  -4   2  14       38.66       36.17      9.13 o 
  -3   2  14      126.28      142.08     23.57 o 
  -2   2  14       45.11       54.28     17.73 o 
  -1   2  14       15.28       20.98     12.54 o 
   0   2  14       30.25       33.52     15.14 o 
   1   2  14      108.58      112.02     25.30 o 
   2   2  14       89.79       89.53     24.00 o 
   3   2  14        5.42       -2.16     10.38 o 
   4   2  14        3.40       22.27     14.49 o 
   5   2  14        7.39       12.98     11.89 o 
   6   2  14        2.67        4.54      9.30 o 
   7   2  14        1.75       14.71     10.38 o 
   8   2  14        1.25       23.57     16.65 o 
 -12   3  14        6.00        7.14     13.84 o 
 -11   3  14        5.39        6.49     10.38 o 
 -10   3  14       28.69       22.27     14.27 o 
  -9   3  14       60.84       65.31     21.19 o 
  -8   3  14       24.70       20.54     14.92 o 
  -7   3  14       59.93       62.71     19.68 o 
  -6   3  14      171.06      274.21     30.28 o 
  -5   3  14       67.20      102.13     18.26 o 
  -4   3  14       18.22       27.39      9.79 o 
  -3   3  14      264.45      229.02     25.95 o 
  -2   3  14       36.59       39.57     14.92 o 
  -1   3  14       64.36       90.40     21.84 o 
   0   3  14      557.62      543.67     41.74 o 
   1   3  14       61.72       78.28     21.41 o 
   2   3  14        9.63        8.22     12.11 o 
   3   3  14      686.83      662.18     50.39 o 
   4   3  14      124.89      100.78     24.87 o 
   5   3  14       24.32       28.33     15.14 o 
   6   3  14        4.37        8.00      9.95 o 
   7   3  14        2.36        0.22      8.65 o 
 -11   4  14        7.63       10.60     11.03 o 
 -10   4  14      103.44       78.72     24.22 o 
  -9   4  14       26.18       26.17     14.27 o 
  -8   4  14        6.41       15.79     14.06 o 
  -7   4  14        8.72       10.81     11.68 o 
  -6   4  14       45.37       67.69     20.54 o 
  -5   4  14      127.31      147.49     27.46 o 
  -4   4  14       29.63       32.44     14.49 o 
  -3   4  14       16.98       16.22     11.68 o 
  -2   4  14       19.29       21.41     12.98 o 
  -1   4  14      109.19      131.70     25.95 o 
   0   4  14       11.43       12.11     10.81 o 
   1   4  14      106.19      155.70     29.84 o 
   2   4  14       23.91       23.79     15.14 o 
   3   4  14       18.84        8.43     12.11 o 
   4   4  14        5.92       11.89     11.89 o 
   5   4  14       66.43       94.07     24.00 o 
   6   4  14       24.54       24.87     16.00 o 
   7   4  14        1.88        8.65     11.46 o 
 -11   5  14        3.04        9.73     14.71 o 
 -10   5  14       28.90       51.04     20.33 o 
  -9   5  14       32.61       31.36     16.87 o 
  -8   5  14        1.84       11.89     11.89 o 
  -7   5  14        4.02        4.11     12.33 o 
  -6   5  14       71.66       77.20     22.92 o 
  -5   5  14        1.75       11.03     12.76 o 
  -4   5  14       33.18       40.01     14.92 o 
  -3   5  14       32.05       42.60     16.00 o 
  -2   5  14       38.58       68.55     19.68 o 
  -1   5  14       18.89       30.28     14.92 o 
   0   5  14      128.08      148.78     29.63 o 
   1   5  14       90.21      100.34     25.95 o 
   2   5  14       12.48       15.79     13.62 o 
   3   5  14       62.30       53.63     21.84 o 
   4   5  14      102.29      111.37     26.82 o 
   5   5  14        3.43        9.73     11.68 o 
   6   5  14        5.19        2.81     11.03 o 
 -10   6  14        7.02       -0.22     13.62 o 
  -9   6  14       22.18       20.98     13.41 o 
  -8   6  14       26.96       36.76     15.79 o 
  -7   6  14       15.13       10.38     11.46 o 
  -6   6  14       99.91      111.16     27.25 o 
  -3   6  14       24.18       21.84     13.19 o 
  -2   6  14       16.05       14.06     13.19 o 
  -1   6  14       87.99      113.75     27.25 o 
   0   6  14       27.89       22.71     16.22 o 
   1   6  14        2.80        4.76     12.98 o 
   2   6  14       28.08       30.06     18.38 o 
   3   6  14       46.33       30.06     18.17 o 
   4   6  14        5.81       12.98     13.41 o 
   5   6  14       57.31       69.42     22.49 o 
  -9   7  14        5.40        9.73     12.76 o 
  -8   7  14        5.74      -12.11      8.22 o 
  -7   7  14        1.29        6.06      9.73 o 
  -3   7  14       43.49       40.01     18.81 o 
  -2   7  14       15.72       21.63     14.06 o 
  -1   7  14      170.73      194.85     34.60 o 
   0   7  14       46.25       43.04     19.90 o 
   1   7  14        4.49        6.49     13.84 o 
   2   7  14        4.92       28.55     18.60 o 
   3   7  14        2.09       13.41     14.27 o 
   4   7  14        4.28       12.11     16.00 o 
  -2   8  14       25.71       31.57     18.17 o 
  -1   8  14       14.32       29.63     17.30 o 
   0   8  14       18.52       19.46     15.79 o 
   1   8  14        1.82        3.24     14.27 o 
   2   8  14        3.25        1.08     17.73 o 
   3   8  14        8.13       24.65     20.11 o 
  -1   9  14       18.20       22.71     19.25 o 
   0   9  14        1.48      -15.57     11.25 o 
  -6  -8  15        0.32        6.87      9.03 o 
  -5  -8  15        0.27       -0.73      8.12 o 
  -4  -8  15        0.68       -2.34      6.59 o 
  -3  -8  15       16.12       16.86      9.23 o 
  -2  -8  15        5.39       13.69      9.38 o 
  -1  -8  15       64.42       90.78     17.27 o 
   0  -8  15        4.49        5.55      8.94 o 
   1  -8  15        0.60       -4.76     10.60 o 
   2  -8  15        5.72       -0.22     12.98 o 
  -8  -7  15        3.44        0.77     11.03 o 
  -7  -7  15        2.49       11.24      9.16 o 
  -6  -7  15        0.17        1.48      8.53 o 
  -5  -7  15       41.60       49.97     14.06 o 
  -4  -7  15       67.45       73.71     15.98 o 
  -3  -7  15      243.25      248.73     27.43 o 
  -2  -7  15       75.75       71.13     15.57 o 
  -1  -7  15       57.95       80.25     17.28 o 
   0  -7  15       11.12       16.80     10.27 o 
   1  -7  15       20.78       20.41      9.99 o 
   2  -7  15        0.54       14.99     10.15 o 
   3  -7  15        0.52       -0.65     11.25 o 
  -9  -6  15        7.06       19.35     13.61 o 
  -8  -6  15        0.77        1.00      8.85 o 
  -7  -6  15       55.81       59.48     21.63 o 
  -6  -6  15        0.54       12.83      9.39 o 
  -5  -6  15       25.65       25.93     11.07 o 
  -4  -6  15       28.54       41.97     13.02 o 
  -3  -6  15        6.39       10.50      8.97 o 
  -2  -6  15       39.64       42.42     12.77 o 
  -1  -6  15      111.13      137.93     24.11 o 
   0  -6  15        5.30       13.82      8.46 o 
   1  -6  15       16.32       20.62     10.34 o 
   2  -6  15       12.53       15.98      8.90 o 
   3  -6  15        7.27       12.11     14.06 o 
   4  -6  15        6.55       11.76     10.12 o 
   5  -6  15       20.53       24.75     14.29 o 
 -10  -5  15       27.82       28.11     18.81 o 
  -9  -5  15       16.97        0.65     14.27 o 
  -8  -5  15       20.86       36.53     13.79 o 
  -7  -5  15        5.13        6.86      9.23 o 
  -6  -5  15       13.53       19.76     10.59 o 
  -5  -5  15       64.45       70.30     15.32 o 
  -4  -5  15       48.95       58.50     14.14 o 
  -3  -5  15       46.02       59.76     14.67 o 
  -2  -5  15      122.33      119.23     19.33 o 
  -1  -5  15       58.59       75.63     15.85 o 
   0  -5  15        2.63        1.62      7.48 o 
   1  -5  15       13.67       15.44      9.98 o 
   2  -5  15       10.62        8.08      9.73 o 
   3  -5  15        1.37        0.43      9.73 o 
   4  -5  15       11.94       13.56      9.92 o 
   5  -5  15        1.76       11.35     10.07 o 
 -11  -4  15        0.92       11.68     16.44 o 
 -10  -4  15        5.65        6.27     14.92 o 
  -9  -4  15        6.45       11.46     16.00 o 
  -8  -4  15       10.97        9.46      9.33 o 
  -7  -4  15       32.58       31.53     12.65 o 
  -6  -4  15        2.18       -3.08      7.48 o 
  -5  -4  15        6.17        3.89      8.56 o 
  -4  -4  15       51.33       83.72     16.58 o 
  -3  -4  15       70.48       64.00     15.57 o 
  -2  -4  15       28.26       23.92     10.17 o 
  -1  -4  15       47.56       47.62     13.22 o 
   0  -4  15       45.38       46.04     13.36 o 
   1  -4  15      165.29      142.25     20.56 o 
   2  -4  15        8.19        2.07      8.19 o 
   3  -4  15       40.32       38.66     12.61 o 
   4  -4  15       27.04       24.35     11.12 o 
   5  -4  15       40.15       38.41     13.04 o 
   6  -4  15        2.61        5.78     11.44 o 
 -11  -3  15       13.31        8.65     17.30 o 
 -10  -3  15       35.31       15.57     16.00 o 
  -9  -3  15       22.01       42.60     20.11 o 
  -8  -3  15       31.07       31.89     12.16 o 
  -7  -3  15       39.58       39.26     12.07 o 
  -6  -3  15       39.98       51.44     18.06 o 
  -5  -3  15       66.62       85.91     30.49 o 
  -4  -3  15      130.63      171.16     44.87 o 
  -3  -3  15       63.13       55.80     13.41 o 
  -2  -3  15       31.12       21.17      9.27 o 
  -1  -3  15       85.54       96.02     16.76 o 
   0  -3  15      106.91       88.25     16.43 o 
   1  -3  15       61.37       57.77     14.21 o 
   2  -3  15       52.38       36.55     17.30 o 
   3  -3  15       45.03       56.51     17.52 o 
   4  -3  15        8.65       19.93     11.16 o 
   5  -3  15        1.03       12.11     14.71 o 
   6  -3  15        6.94       18.81     14.06 o 
   7  -3  15        5.30       -2.16     16.87 o 
 -12  -2  15        5.04        8.00     14.37 o 
 -11  -2  15       10.62       15.93     12.75 o 
 -10  -2  15       18.65       10.60     14.49 o 
  -9  -2  15        8.64       17.52     15.57 o 
  -8  -2  15       70.51       73.96     23.36 o 
  -7  -2  15       35.63       40.04     12.01 o 
  -6  -2  15       33.39       24.65     10.55 o 
  -5  -2  15       54.47       46.38     12.41 o 
  -4  -2  15       29.11       27.19     11.24 o 
  -3  -2  15       89.87      100.72     24.55 o 
  -2  -2  15       13.52       17.59      9.31 o 
  -1  -2  15      139.38      121.82     17.84 o 
   0  -2  15      189.44      190.23     21.66 o 
   1  -2  15       44.97       37.20     17.73 o 
   2  -2  15       49.25       46.28     19.03 o 
   3  -2  15      321.67      276.38     38.06 o 
   4  -2  15        4.33        2.60     11.46 o 
   5  -2  15        2.49        9.30     11.25 o 
   6  -2  15        5.43        3.68      8.65 o 
   7  -2  15        1.41        1.73     11.46 o 
 -12  -1  15        3.17        3.68     12.54 o 
 -11  -1  15        1.10       18.81     16.65 o 
 -10  -1  15        8.67       13.01      9.25 o 
  -9  -1  15       36.96       32.69     11.92 o 
  -8  -1  15       26.05       38.04     12.11 o 
  -7  -1  15        8.40       10.16      7.19 o 
  -6  -1  15       95.79      108.80     16.70 o 
  -5  -1  15      155.20      147.98     27.14 o 
  -4  -1  15       24.10       11.41      8.52 o 
  -3  -1  15        8.47       13.45      8.44 o 
  -2  -1  15       93.10       79.17     14.75 o 
  -1  -1  15      128.56      126.94     18.17 o 
   0  -1  15       38.13       25.87     10.71 o 
   1  -1  15      142.00      115.05     25.52 o 
   2  -1  15      138.97      132.57     28.55 o 
   3  -1  15       69.76       64.66     20.54 o 
   4  -1  15        6.29       -3.03      9.95 o 
   5  -1  15        5.41        4.76     10.38 o 
   6  -1  15        9.72        7.35      9.95 o 
   7  -1  15        4.91       22.92     14.06 o 
 -12   0  15        0.58       -8.00      9.52 o 
 -11   0  15        0.74       36.11     15.57 o 
 -10   0  15       10.12       21.19     13.84 o 
  -9   0  15        0.20        3.91      8.87 o 
  -8   0  15        0.38        7.33      8.36 o 
  -7   0  15       30.00       37.41     11.07 o 
  -6   0  15       32.12       21.78      8.67 o 
  -5   0  15       12.34        6.44      6.78 o 
  -4   0  15       17.84       19.75      9.23 o 
  -3   0  15        4.17       -3.49      6.34 o 
  -2   0  15       26.52       25.87     10.13 o 
  -1   0  15        4.33        1.55      7.67 o 
   0   0  15      214.15      227.93     32.44 o 
   1   0  15      256.53      273.13     33.09 o 
   2   0  15      120.74      114.62     27.68 o 
   3   0  15        5.37       -7.79      9.73 o 
   4   0  15        4.32       -1.08      9.30 o 
   5   0  15        5.45        9.73     12.76 o 
   6   0  15        1.62       15.79     12.98 o 
   7   0  15        5.61        8.87     10.81 o 
 -12   1  15        3.18        4.11     12.54 o 
 -11   1  15        1.09       -7.57      9.52 o 
 -10   1  15        8.64       22.92     15.79 o 
  -9   1  15       36.95       27.90     15.14 o 
  -8   1  15       25.96       36.41     12.16 o 
  -7   1  15        8.40       14.31      9.72 o 
  -6   1  15       95.81      116.74     13.44 o 
  -5   1  15      155.37      147.65     14.94 o 
  -4   1  15       24.11       16.86      7.32 o 
  -3   1  15        8.50       11.55      7.94 o 
  -2   1  15       93.10       84.93     15.21 o 
  -1   1  15      128.56      137.76     26.17 o 
   0   1  15       38.08       39.79     17.95 o 
   1   1  15      141.94      114.40     25.95 o 
   2   1  15      139.05      127.38     28.55 o 
   3   1  15       69.81       75.69     22.71 o 
   4   1  15        6.23        0.22      8.87 o 
   5   1  15        5.35       16.00     12.11 o 
   6   1  15        9.78       -4.54      9.08 o 
   7   1  15        4.93       23.36     15.57 o 
 -12   2  15        5.04       11.46     14.27 o 
 -11   2  15       10.62        8.87     10.81 o 
 -10   2  15       18.65       19.25     14.06 o 
  -9   2  15        8.64       10.16     10.38 o 
  -8   2  15       70.53       62.93     19.68 o 
  -7   2  15       35.65       51.68     12.77 o 
  -6   2  15       33.45       37.06     11.84 o 
  -5   2  15       54.41       57.85     10.84 o 
  -4   2  15       29.02       21.25      8.08 o 
  -3   2  15       89.92       95.80     21.41 o 
  -2   2  15       13.62       17.52     12.11 o 
  -1   2  15      139.25      150.08     27.46 o 
   0   2  15      189.43      197.23     31.57 o 
   1   2  15       44.64       35.90     16.22 o 
   2   2  15       49.25       43.04     19.25 o 
   3   2  15      321.56      258.43     37.63 o 
   4   2  15        4.31        3.68     12.98 o 
   5   2  15        2.49       24.00     12.76 o 
   6   2  15        5.44       11.68     11.03 o 
   7   2  15        1.42        1.08     11.03 o 
 -11   3  15       13.30       20.11     13.62 o 
 -10   3  15       35.32       40.01     19.25 o 
  -9   3  15       22.07       28.55     15.79 o 
  -8   3  15       31.07       27.25     14.49 o 
  -7   3  15       39.54       43.04     16.87 o 
  -6   3  15       40.03       70.50     19.46 o 
  -5   3  15       66.58       87.56     21.09 o 
  -4   3  15      130.65      143.16     24.00 o 
  -3   3  15       63.22       73.74     19.90 o 
  -2   3  15       31.15       27.03     14.27 o 
  -1   3  15       85.61       85.64     21.63 o 
   0   3  15      107.04      133.00     27.90 o 
   1   3  15       61.43       43.25     18.17 o 
   2   3  15       52.36       55.15     21.63 o 
   3   3  15       45.05       51.25     18.17 o 
   4   3  15        8.66       26.38     13.84 o 
   5   3  15        1.01        2.60      8.43 o 
   6   3  15        6.89        2.60     10.38 o 
   7   3  15        5.27       42.39     21.84 o 
 -11   4  15        0.92       17.30     14.06 o 
 -10   4  15        5.65       10.38     13.84 o 
  -9   4  15        6.45       19.90     12.33 o 
  -8   4  15       11.01       22.06     14.06 o 
  -7   4  15       32.58       33.30     16.00 o 
  -6   4  15        2.16       13.41     12.98 o 
  -5   4  15        6.20       20.33     13.84 o 
  -4   4  15       51.36       62.28     17.95 o 
  -3   4  15       70.48       78.50     20.33 o 
  -2   4  15       28.26       30.06     14.49 o 
  -1   4  15       47.51       45.85     17.73 o 
   0   4  15       45.29       45.63     16.87 o 
   1   4  15      165.31      124.56     28.11 o 
   2   4  15        8.20       10.16     12.54 o 
   3   4  15       40.49       45.41     19.90 o 
   4   4  15       27.05       25.95     15.57 o 
   5   4  15       40.10       34.60     14.92 o 
   6   4  15        2.60       12.54     12.11 o 
 -10   5  15       27.84       25.95     14.92 o 
  -9   5  15       16.98       20.76     13.84 o 
  -8   5  15       20.91       21.63     14.92 o 
  -7   5  15        5.14       10.38     11.25 o 
  -6   5  15       13.53       29.19     16.00 o 
  -4   5  15       48.92       49.31     17.08 o 
  -3   5  15       46.02       49.74     17.52 o 
  -2   5  15      122.30      160.68     29.41 o 
  -1   5  15       58.61       48.87     18.38 o 
   0   5  15        2.63        3.46     10.60 o 
   1   5  15       13.56       14.92     14.06 o 
   2   5  15       10.63        1.95     11.46 o 
   3   5  15        1.38       -0.65     12.98 o 
   4   5  15       11.94       20.98     12.54 o 
   5   5  15        1.76       12.54     14.49 o 
  -9   6  15        7.07       18.38     13.41 o 
  -8   6  15        0.77       14.06     11.25 o 
  -7   6  15       55.82       68.99     22.49 o 
  -3   6  15        6.37        1.30      9.95 o 
  -2   6  15       39.62       38.93     17.95 o 
  -1   6  15      111.19      133.86     30.06 o 
   0   6  15        5.22        3.24     12.98 o 
   1   6  15       16.32        9.08     14.06 o 
   2   6  15       12.52       -1.73     12.11 o 
   3   6  15        7.25       15.14     16.44 o 
   4   6  15        6.57        9.95     15.79 o 
   5   6  15       20.52       30.06     17.73 o 
  -8   7  15        3.44       34.60     15.57 o 
  -7   7  15        2.47        7.79     11.46 o 
  -2   7  15       75.78       74.39     23.79 o 
  -1   7  15       57.98       79.58     25.30 o 
   0   7  15       11.11       29.19     17.30 o 
   1   7  15       20.74       10.81     14.49 o 
   2   7  15        0.54       -8.22     12.54 o 
   3   7  15        0.52       13.84     16.87 o 
  -2   8  15        5.39       -2.81     15.14 o 
  -1   8  15       64.48       86.50     26.17 o 
   0   8  15        4.50       14.49     15.79 o 
   1   8  15        0.58       -3.46     15.14 o 
   2   8  15        5.73        4.54     17.30 o 
  -5  -8  16       20.01       10.48      9.96 o 
  -4  -8  16       36.89       49.53     14.91 o 
  -3  -8  16        2.41       -1.74      8.46 o 
  -2  -8  16       16.22       11.87     14.16 o 
  -1  -8  16       10.23       22.65     11.67 o 
   0  -8  16        0.22       -1.06     11.98 o 
  -7  -7  16        7.22        9.95     10.13 o 
  -6  -7  16        3.39        4.52      8.68 o 
  -5  -7  16        2.69        6.15      8.52 o 
  -4  -7  16        2.22       13.97      9.71 o 
  -3  -7  16       60.07       75.29     17.34 o 
  -2  -7  16       55.45       56.42     14.42 o 
  -1  -7  16        1.39        7.47     12.87 o 
   0  -7  16        0.40       -2.09      7.94 o 
   1  -7  16        5.98       -0.32      7.95 o 
   2  -7  16        0.68        4.76     11.68 o 
  -9  -6  16        1.00        3.75     12.62 o 
  -8  -6  16        1.45       -4.28      9.41 o 
  -7  -6  16        1.82        0.54      9.17 o 
  -6  -6  16       28.51       46.09     12.92 o 
  -5  -6  16        5.53        1.04      8.33 o 
  -4  -6  16       13.28        5.49      8.18 o 
  -3  -6  16       12.82       10.75      8.76 o 
  -2  -6  16       31.74       37.84     13.15 o 
  -1  -6  16        4.06       19.40     10.62 o 
   0  -6  16       13.35        9.57      9.10 o 
   1  -6  16        6.77       22.06     10.43 o 
   2  -6  16        1.03        0.27      8.87 o 
   3  -6  16       26.44       32.01     16.65 o 
   4  -6  16       21.97       19.84     13.15 o 
 -10  -5  16        9.37        1.73     17.95 o 
  -9  -5  16        1.52        6.27     16.44 o 
  -8  -5  16       15.08       14.37     10.54 o 
  -7  -5  16        9.59       17.48     11.05 o 
  -6  -5  16        5.54       11.65      9.32 o 
  -5  -5  16        5.13       16.04     10.01 o 
  -4  -5  16        5.22        8.37      9.38 o 
  -3  -5  16        6.47       16.62     11.00 o 
  -2  -5  16      165.34      145.03     21.48 o 
  -1  -5  16       31.54       45.01     20.00 o 
   0  -5  16      160.03      130.18     20.31 o 
   1  -5  16       50.06       56.04     14.22 o 
   2  -5  16       40.91       37.66     12.00 o 
   3  -5  16       12.59       20.38     11.98 o 
   4  -5  16        1.17       11.72     10.44 o 
   5  -5  16        1.85       13.11     24.65 o 
 -10  -4  16        8.96       32.01     20.33 o 
  -9  -4  16       42.06       38.06     21.19 o 
  -8  -4  16        1.36        8.91      9.52 o 
  -7  -4  16       19.86       33.68     12.38 o 
  -6  -4  16        0.67        0.98      8.25 o 
  -5  -4  16       43.47       48.43     13.95 o 
  -4  -4  16       14.58        8.24      8.74 o 
  -3  -4  16       26.78       19.08     10.69 o 
  -2  -4  16        1.51        5.57      7.82 o 
  -1  -4  16       44.07       35.90     12.08 o 
   0  -4  16       25.53       21.30     10.78 o 
   1  -4  16       68.25       57.80     14.81 o 
   2  -4  16        2.74       19.90     15.35 o 
   3  -4  16        4.37        5.61      8.20 o 
   4  -4  16       25.19       40.37     14.39 o 
   5  -4  16       37.47       42.82     18.60 o 
 -11  -3  16       29.64       43.25     20.33 o 
 -10  -3  16        9.17       16.44     15.57 o 
  -9  -3  16        8.45       12.54     17.08 o 
  -8  -3  16        5.60       14.06     16.22 o 
  -7  -3  16       12.54        4.08      9.01 o 
  -6  -3  16       47.94       60.83     18.38 o 
  -5  -3  16        5.22        1.77     14.06 o 
  -4  -3  16        6.41        4.81      8.24 o 
  -3  -3  16       35.73       34.69     21.73 o 
  -2  -3  16      167.37      175.03     42.49 o 
  -1  -3  16       49.25       40.94     13.00 o 
   0  -3  16       63.48       54.16     13.66 o 
   1  -3  16       42.77       30.79     11.45 o 
   2  -3  16      225.49      222.31     35.90 o 
   3  -3  16       10.20        9.30     11.89 o 
   4  -3  16        0.73       11.03     10.81 o 
   5  -3  16        2.37        7.57     10.38 o 
   6  -3  16        1.10        1.30     10.81 o 
 -11  -2  16        2.25        4.33     15.35 o 
 -10  -2  16        5.13        3.68     14.06 o 
  -9  -2  16        3.50        0.00     14.49 o 
  -8  -2  16        3.58        6.27     12.76 o 
  -7  -2  16       46.32       65.43     14.38 o 
  -6  -2  16       14.11       16.84      9.21 o 
  -5  -2  16       99.90       94.01     18.06 o 
  -4  -2  16        4.85        5.81      8.09 o 
  -3  -2  16       77.67       86.96     21.84 o 
  -2  -2  16        1.59       -2.88      6.39 o 
  -1  -2  16      116.98      131.82     29.63 o 
   0  -2  16        2.98        1.25      8.17 o 
   1  -2  16       64.86       67.90     22.71 o 
   2  -2  16       15.02        8.43     12.98 o 
   3  -2  16       10.59       21.84     13.19 o 
   4  -2  16        5.60       24.22     13.19 o 
   5  -2  16        0.99        6.49     11.03 o 
   6  -2  16        3.14       14.27     13.41 o 
 -12  -1  16       10.82       -1.30     18.60 o 
 -11  -1  16       15.60       19.25     19.03 o 
 -10  -1  16       26.99       30.24     12.09 o 
  -9  -1  16       55.60       40.87     19.68 o 
  -8  -1  16       18.46       27.46     16.00 o 
  -7  -1  16        6.85        2.28      8.46 o 
  -6  -1  16       29.93       32.21     11.51 o 
  -5  -1  16       45.34       53.80     13.74 o 
  -4  -1  16       29.34       38.58     11.74 o 
  -3  -1  16       48.11       52.75     13.18 o 
  -2  -1  16        0.94        0.63      7.92 o 
  -1  -1  16       75.62       80.31     23.57 o 
   0  -1  16       20.24       15.35     13.41 o 
   1  -1  16     1207.25     1123.02     64.23 o 
   2  -1  16      155.05      166.73     32.01 o 
   3  -1  16       14.30       20.33     13.62 o 
   4  -1  16       24.39       16.65     11.68 o 
   5  -1  16        2.09       19.46     13.62 o 
   6  -1  16        1.13        9.95     11.25 o 
 -12   0  16        0.00        1.95     13.41 o 
 -11   0  16        1.92        5.62     10.81 o 
 -10   0  16       10.64       22.06     12.11 o 
  -9   0  16        0.63        8.47      8.36 o 
  -8   0  16        4.24        3.22      7.23 o 
  -7   0  16       64.85       70.97     14.23 o 
  -6   0  16       97.94       96.89     16.75 o 
  -5   0  16        3.32       -1.95      7.49 o 
  -4   0  16      210.89      197.60     21.55 o 
  -3   0  16       60.76       61.11     14.12 o 
  -2   0  16       38.86       35.27     11.85 o 
  -1   0  16       13.11        6.92     11.46 o 
   0   0  16      421.55      401.37     38.49 o 
   1   0  16        0.85        7.14     12.76 o 
   2   0  16      118.16      144.46     30.49 o 
   3   0  16       28.57       30.28     16.87 o 
   5   0  16       56.24       38.93     16.87 o 
   6   0  16        2.04       13.62     11.68 o 
 -12   1  16       10.81        9.08     14.27 o 
 -11   1  16       15.60       23.36     12.76 o 
 -10   1  16       26.97       21.63     13.19 o 
  -9   1  16       55.65       47.58     18.17 o 
  -8   1  16       18.48       24.72     11.57 o 
  -7   1  16        6.85        4.56      8.34 o 
  -6   1  16       29.92       42.16     11.95 o 
  -5   1  16       45.32       50.91     10.50 o 
  -4   1  16       29.37       24.27      8.28 o 
  -3   1  16       48.24       50.02     13.48 o 
  -2   1  16        0.93        0.65     12.11 o 
  -1   1  16       75.64       62.93     20.33 o 
   0   1  16       20.25       25.09     15.14 o 
   1   1  16     1207.36     1183.14     65.96 o 
   2   1  16      155.05      142.51     30.49 o 
   3   1  16       14.15        9.95     12.33 o 
   4   1  16       24.34       15.35     12.54 o 
   5   1  16        2.06       13.41     12.33 o 
   6   1  16        1.12       12.76     10.81 o 
 -11   2  16        2.25        3.68     12.54 o 
 -10   2  16        5.13        4.54     11.03 o 
  -9   2  16        3.50       12.11     12.11 o 
  -8   2  16        3.59       -7.14     11.03 o 
  -7   2  16       46.30       63.82     20.65 o 
  -6   2  16       14.10       25.15     10.55 o 
  -5   2  16       99.81      107.89     13.32 o 
  -4   2  16        4.88        1.13      7.82 o 
  -3   2  16       77.71       82.39     21.41 o 
  -2   2  16        1.61        3.89     11.46 o 
  -1   2  16      117.00      126.94     26.82 o 
   0   2  16        3.02        2.60     12.54 o 
   1   2  16       64.68       47.58     19.03 o 
   2   2  16       15.07        1.51     11.25 o 
   3   2  16       10.62       23.79     14.71 o 
   4   2  16        5.61       23.36     14.92 o 
   5   2  16        0.99        5.62     12.76 o 
   6   2  16        3.15       21.41     14.06 o 
 -11   3  16       29.64       47.36     19.90 o 
 -10   3  16        9.18       15.35     12.54 o 
  -9   3  16        8.44        8.22     15.57 o 
  -8   3  16        5.59        7.57     11.25 o 
  -7   3  16       12.52        6.70     11.03 o 
  -6   3  16       48.15      108.99     24.00 o 
  -5   3  16        5.27       12.11     13.19 o 
  -4   3  16        6.39        7.57      9.95 o 
  -3   3  16       35.68       36.55     15.14 o 
  -2   3  16      167.22      173.22     28.98 o 
  -1   3  16       49.33       47.14     17.73 o 
   0   3  16       63.51       40.44     18.60 o 
   1   3  16       42.71       45.41     19.46 o 
   2   3  16      225.30      188.36     34.60 o 
   3   3  16       10.19       21.84     17.08 o 
   4   3  16        0.75        3.89      9.08 o 
   5   3  16        2.36        6.06     10.38 o 
   6   3  16        1.10        4.54     11.68 o 
 -10   4  16        8.97        7.79     12.33 o 
  -9   4  16       42.06       36.55     15.79 o 
  -8   4  16        1.36        3.24     12.33 o 
  -7   4  16       19.84       42.17     17.52 o 
  -6   4  16        0.66       17.08     14.06 o 
  -4   4  16       14.54       12.33     11.03 o 
  -3   4  16       26.75       19.25     12.11 o 
  -2   4  16        1.52       10.60     11.03 o 
  -1   4  16       44.08       32.44     16.22 o 
   0   4  16       25.55       42.39     17.73 o 
   1   4  16       68.35       81.10     24.00 o 
   2   4  16        2.75       -9.30      9.08 o 
   3   4  16        4.38       13.62     14.06 o 
   4   4  16       25.15       35.68     16.22 o 
   5   4  16       37.46       44.77     18.17 o 
 -10   5  16        9.39       17.52     15.14 o 
  -9   5  16        1.53        9.30     10.81 o 
  -8   5  16       15.04       33.95     15.57 o 
  -7   5  16        9.58       35.90     16.65 o 
  -6   5  16        5.54       17.95     13.19 o 
  -3   5  16        6.46       16.44     12.98 o 
  -2   5  16      165.39      184.25     31.79 o 
  -1   5  16       31.52       32.65     18.38 o 
   0   5  16      160.03      147.05     31.79 o 
   1   5  16       50.10       58.17     21.19 o 
   2   5  16       40.84       52.33     22.06 o 
   3   5  16       12.55        6.06     12.11 o 
   4   5  16        1.19       -8.87      9.52 o 
   5   5  16        1.85        0.22     13.62 o 
  -9   6  16        1.00       -5.41     11.03 o 
  -8   6  16        1.45       15.57     12.54 o 
  -7   6  16        1.83       -4.54      9.08 o 
  -3   6  16       12.78       22.71     14.49 o 
  -2   6  16       31.69       32.22     18.60 o 
  -1   6  16        4.05       15.57     15.14 o 
   0   6  16       13.40       20.11     16.22 o 
   1   6  16        6.76       -4.11     12.98 o 
   2   6  16        1.04        3.46     14.49 o 
   3   6  16       26.46       15.14     16.65 o 
   4   6  16       21.96       16.44     19.25 o 
  -2   7  16       55.43       50.82     21.19 o 
  -1   7  16        1.39       -5.41     12.33 o 
   0   7  16        0.39        1.51     16.00 o 
   1   7  16        5.97        8.87     14.06 o 
   2   7  16        0.68       -0.65     14.06 o 
  -2   8  16       16.21       15.35     20.98 o 
  -1   8  16       10.25       21.84     18.60 o 
   0   8  16        0.22       -1.30     12.98 o 
  -6  -7  17       39.85       38.92     13.82 o 
  -5  -7  17       57.49       77.58     17.30 o 
  -4  -7  17       18.15       34.99     12.47 o 
  -3  -7  17        7.77       17.38     21.84 o 
  -2  -7  17       11.21       15.15     19.25 o 
  -1  -7  17       48.22       42.69     12.92 o 
   0  -7  17        9.69       19.70      9.86 o 
   1  -7  17        7.86        6.95     10.72 o 
  -8  -6  17       11.28       10.54     12.29 o 
  -7  -6  17        0.73        9.51     10.47 o 
  -6  -6  17        0.03        5.77      8.15 o 
  -5  -6  17       25.25       28.04     11.55 o 
  -4  -6  17       11.31       16.83      9.55 o 
  -3  -6  17       10.01       14.38     10.18 o 
  -2  -6  17       11.37       13.21      9.62 o 
  -1  -6  17        5.22        9.03      9.30 o 
   0  -6  17        4.50       16.39      9.04 o 
   1  -6  17       28.79       30.96     12.31 o 
   2  -6  17        0.43        7.80      7.72 o 
   3  -6  17       10.21        1.00     11.88 o 
  -9  -5  17        0.77       -2.60     16.00 o 
  -8  -5  17        4.93       11.05     10.47 o 
  -7  -5  17        4.90       11.32     12.87 o 
  -6  -5  17      104.78      113.80     24.87 o 
  -5  -5  17       20.01       37.67     11.89 o 
  -4  -5  17        5.59        7.86      7.83 o 
  -3  -5  17       10.69        8.81      9.42 o 
  -2  -5  17        5.72        0.92      8.00 o 
  -1  -5  17       34.86       27.66     11.83 o 
   0  -5  17       17.60       15.00      9.62 o 
   1  -5  17        1.38        6.36      8.77 o 
   2  -5  17        7.53        8.43     11.68 o 
   3  -5  17        6.80        7.43     10.18 o 
   4  -5  17       13.35       25.09     17.30 o 
 -10  -4  17        6.40        6.92     16.00 o 
  -9  -4  17       26.65        7.57     15.57 o 
  -8  -4  17        5.66        9.44     11.03 o 
  -7  -4  17       22.34       22.65     10.85 o 
  -6  -4  17        0.85        2.08      8.49 o 
  -5  -4  17       10.10       20.19     10.77 o 
  -4  -4  17        0.86        4.57      8.18 o 
  -3  -4  17        4.22        8.13      9.29 o 
  -2  -4  17       17.96       16.59      9.86 o 
  -1  -4  17        1.12        4.89      8.00 o 
   0  -4  17       29.56       32.30     11.69 o 
   1  -4  17       23.64       28.22     11.79 o 
   2  -4  17       10.58        8.43     12.33 o 
   3  -4  17       23.25       27.03     15.35 o 
   4  -4  17       29.21       22.71     15.79 o 
   5  -4  17        2.03       12.11     15.57 o 
 -11  -3  17        2.74       11.03     19.03 o 
 -10  -3  17        0.18        3.68     16.00 o 
  -9  -3  17       12.98       10.16     15.35 o 
  -8  -3  17        4.70        3.68     13.19 o 
  -7  -3  17       17.08       15.89     10.25 o 
  -6  -3  17       23.65       28.62     15.89 o 
  -5  -3  17       56.92       89.75     22.38 o 
  -4  -3  17       13.67        7.49      9.35 o 
  -3  -3  17       19.65       21.80     10.29 o 
  -2  -3  17       24.25       20.05     10.39 o 
  -1  -3  17       14.04       17.19     11.09 o 
   0  -3  17        4.31        7.53      8.90 o 
   1  -3  17       20.46       12.00      9.50 o 
   2  -3  17        1.73        8.87     13.19 o 
   3  -3  17        1.00       -4.97      9.95 o 
   4  -3  17        0.02        9.95     12.76 o 
   5  -3  17        2.40        0.22     12.33 o 
 -11  -2  17        5.63        0.00     15.79 o 
 -10  -2  17        4.65       18.38     17.52 o 
  -9  -2  17        5.29        4.33     12.98 o 
  -8  -2  17        7.88       -1.08     13.84 o 
  -7  -2  17       33.31       20.70     11.35 o 
  -6  -2  17        9.95        6.23      9.67 o 
  -5  -2  17       19.42       15.16      9.86 o 
  -4  -2  17      137.16      121.51     28.87 o 
  -3  -2  17       36.45       34.16     11.70 o 
  -2  -2  17       43.28       39.40     12.57 o 
  -1  -2  17      124.91      117.03     19.19 o 
   0  -2  17        0.98        0.97      8.19 o 
   1  -2  17       50.36       47.36     18.81 o 
   2  -2  17      141.14      142.51     30.92 o 
   3  -2  17       14.85       22.06     13.41 o 
   4  -2  17       25.29       17.30     13.84 o 
   5  -2  17        5.90       14.49     13.41 o 
 -10  -1  17        2.08       -8.00     13.84 o 
  -9  -1  17        3.86       16.87     15.35 o 
  -8  -1  17        0.07        7.14     15.79 o 
  -7  -1  17       26.89       10.16     14.49 o 
  -6  -1  17        2.55        6.22      8.62 o 
  -5  -1  17      162.02      148.03     26.49 o 
  -4  -1  17       45.29       48.88     13.45 o 
  -3  -1  17       36.13       28.04     11.46 o 
  -2  -1  17       13.00       14.89     10.07 o 
  -1  -1  17        3.33       -0.78      7.74 o 
   0  -1  17      134.94      133.86     28.55 o 
   1  -1  17       38.86       52.33     22.27 o 
   2  -1  17       13.89       10.81     12.11 o 
   3  -1  17       12.83       20.11     14.92 o 
   4  -1  17        6.92        0.43      9.73 o 
   5  -1  17        0.55        7.57      9.30 o 
   6  -1  17        3.09       14.49     13.41 o 
 -11   0  17        3.17        9.30     19.90 o 
 -10   0  17        0.59       -0.65     12.54 o 
  -9   0  17       28.84       51.90     22.27 o 
  -8   0  17       42.15       53.20     22.49 o 
  -7   0  17        8.55       -2.38     13.84 o 
  -6   0  17        3.56        7.00      9.07 o 
  -5   0  17       28.82       26.85     10.56 o 
  -4   0  17        7.23       -0.18      7.54 o 
  -3   0  17       31.02       24.65     11.39 o 
  -2   0  17       85.10       81.01     16.51 o 
  -1   0  17       14.35       18.17     14.49 o 
   0   0  17       15.01        3.89     12.98 o 
   1   0  17        2.06        5.84     12.33 o 
   2   0  17       36.65       20.33     14.92 o 
   3   0  17        7.34       16.65     11.89 o 
   4   0  17       14.89       28.33     16.44 o 
   5   0  17       14.53       10.81     10.81 o 
   6   0  17        0.89        9.08     12.54 o 
 -11   1  17        0.13       12.33     12.76 o 
 -10   1  17        2.08        3.03     13.84 o 
  -9   1  17        3.84       11.46      9.73 o 
  -8   1  17        0.07       14.02      9.48 o 
  -7   1  17       26.85       21.53      9.64 o 
  -6   1  17        2.55        2.16     14.49 o 
  -5   1  17      162.04      168.39     20.75 o 
  -4   1  17       45.34       42.60     12.80 o 
  -3   1  17       36.16       30.43     11.32 o 
  -2   1  17       13.01        5.41     11.25 o 
  -1   1  17        3.30       -1.08     11.68 o 
   0   1  17      135.14      157.87     31.14 o 
   1   1  17       38.97       49.09     21.41 o 
   2   1  17       13.96       14.92     14.92 o 
   3   1  17       12.84        9.08     10.60 o 
   4   1  17        6.88       24.87     12.76 o 
   5   1  17        0.55        4.33      8.43 o 
   6   1  17        3.06       20.76     15.79 o 
 -11   2  17        5.63       11.46     13.19 o 
 -10   2  17        4.66        8.43     11.68 o 
  -9   2  17        5.29       23.14     13.19 o 
  -8   2  17        7.90       20.11     13.62 o 
  -7   2  17       33.27       52.48     13.29 o 
  -6   2  17        9.95        8.62      8.55 o 
  -5   2  17       19.48       21.74      8.09 o 
  -4   2  17      137.12      138.62     26.60 o 
  -3   2  17       36.38       30.28     14.92 o 
  -2   2  17       43.28       46.50     18.38 o 
  -1   2  17      124.89      107.91     25.09 o 
   0   2  17        0.96       -3.03     10.60 o 
   1   2  17       50.37       67.47     22.49 o 
   2   2  17      141.16      137.54     30.06 o 
   3   2  17       14.86       21.84     14.92 o 
   4   2  17       25.33       29.84     14.92 o 
   5   2  17        5.90        6.70     10.81 o 
 -11   3  17        2.75       -2.16     12.76 o 
 -10   3  17        0.18        4.97     11.46 o 
  -9   3  17       13.00       14.06     14.06 o 
  -8   3  17        4.71       34.82     16.00 o 
  -7   3  17       17.09       31.57     18.38 o 
  -6   3  17       23.64       29.19     16.22 o 
  -4   3  17       13.66       19.03     11.68 o 
  -3   3  17       19.64       30.28     15.79 o 
  -2   3  17       24.26       29.84     15.35 o 
  -1   3  17       14.09       14.49     13.84 o 
   0   3  17        4.30       10.38     14.06 o 
   1   3  17       20.31       12.98     14.71 o 
   2   3  17        1.71        3.24     12.76 o 
   3   3  17        1.00       17.95     17.95 o 
   4   3  17        0.01        4.97     12.76 o 
   5   3  17        2.39        4.76     11.46 o 
 -10   4  17        6.40       20.33     14.49 o 
  -9   4  17       26.63       32.87     15.79 o 
  -8   4  17        5.66       25.73     14.49 o 
  -7   4  17       22.42       48.66     17.95 o 
  -6   4  17        0.84       13.84     14.71 o 
  -4   4  17        0.85        5.62     10.81 o 
  -3   4  17        4.20       20.33     12.76 o 
  -2   4  17       17.98       27.68     16.22 o 
  -1   4  17        1.11        0.00     11.89 o 
   0   4  17       29.59       17.52     14.27 o 
   1   4  17       23.67       26.82     18.17 o 
   2   4  17       10.59        4.54     12.76 o 
   3   4  17       23.22       20.76     17.08 o 
   4   4  17       29.20        8.43     12.11 o 
   5   4  17        2.00        0.87     12.33 o 
  -9   5  17        0.78        3.46     12.11 o 
  -8   5  17        4.93       16.87     11.89 o 
  -7   5  17        4.91       19.46     13.84 o 
  -3   5  17       10.63        7.79     10.38 o 
  -2   5  17        5.67        4.76     12.11 o 
  -1   5  17       34.88       42.60     19.46 o 
   0   5  17       17.63       20.11     16.22 o 
   1   5  17        1.39       -2.60     10.60 o 
   2   5  17        7.52       27.03     17.08 o 
   3   5  17        6.79       13.19     15.14 o 
   4   5  17       13.34       43.68     21.19 o 
  -8   6  17       11.27       22.06     15.14 o 
  -3   6  17       10.02       34.82     18.38 o 
  -2   6  17       11.33       11.03     13.62 o 
  -1   6  17        5.22        6.06     11.68 o 
   0   6  17        4.52        5.84     13.41 o 
   1   6  17       28.79       24.65     18.81 o 
   2   6  17        0.45       16.44     19.25 o 
   3   6  17       10.24       23.79     17.08 o 
  -2   7  17       11.20       12.33     16.22 o 
  -1   7  17       48.24       64.44     24.22 o 
   0   7  17        9.66       15.57     16.00 o 
   1   7  17        7.86       10.16     14.92 o 
  -5  -7  18        8.94       21.36     12.21 o 
  -4  -7  18       27.05       26.50     13.29 o 
  -3  -7  18       17.31       23.30     13.07 o 
  -2  -7  18        6.86       15.11     10.65 o 
  -1  -7  18        1.10       -7.19      9.60 o 
  -7  -6  18        0.00        4.57     10.54 o 
  -6  -6  18       11.22        7.01      8.39 o 
  -5  -6  18       12.08       16.24     10.44 o 
  -4  -6  18        6.54        8.50     10.27 o 
  -3  -6  18        9.73       18.11     10.56 o 
  -2  -6  18        8.49       18.69     11.01 o 
  -1  -6  18       13.68       -2.15      7.67 o 
   0  -6  18       16.20       19.81     10.04 o 
   1  -6  18        0.27        3.13      9.58 o 
  -8  -5  18        1.42       -1.31     11.53 o 
  -7  -5  18        4.97       -0.67      8.83 o 
  -6  -5  18        1.26       -0.33      8.56 o 
  -5  -5  18       18.96       20.13     14.49 o 
  -4  -5  18        0.42       -2.01      8.18 o 
  -3  -5  18       27.09       31.66     11.59 o 
  -2  -5  18        1.28       -6.12      6.63 o 
  -1  -5  18       36.71       35.49     12.80 o 
   0  -5  18       17.56       15.73     10.43 o 
   1  -5  18        3.43        3.30      8.09 o 
   2  -5  18       14.20        3.68     11.25 o 
   3  -5  18        1.53        3.24     15.79 o 
  -9  -4  18        0.35       -3.46     15.79 o 
  -8  -4  18        1.82        4.38     11.08 o 
  -7  -4  18       40.59       48.86     24.22 o 
  -6  -4  18        4.16        0.80     10.16 o 
  -5  -4  18       12.45        8.89     10.47 o 
  -4  -4  18       14.54       18.25     10.47 o 
  -3  -4  18        1.31       -8.63      6.68 o 
  -2  -4  18        6.31       25.37     11.39 o 
  -1  -4  18        6.90       16.66     10.53 o 
   0  -4  18       54.47       60.64     15.10 o 
   1  -4  18        6.53       -3.26      8.40 o 
   2  -4  18       11.83       15.57     14.92 o 
   3  -4  18        1.12        3.46     13.19 o 
   4  -4  18       26.14       39.36     21.84 o 
 -10  -3  18        1.53       -3.46     16.87 o 
  -9  -3  18        6.60        2.16     14.49 o 
  -8  -3  18        5.50       12.33     16.22 o 
  -7  -3  18       19.82       30.49     12.38 o 
  -6  -3  18       28.73       39.04     16.22 o 
  -5  -3  18      104.34       94.42     18.73 o 
  -4  -3  18       15.75       24.28     11.68 o 
  -3  -3  18       34.50       35.47     13.84 o 
  -2  -3  18        9.12       11.46     10.13 o 
  -1  -3  18       27.18       25.87     11.62 o 
   0  -3  18       65.20       79.14     17.73 o 
   1  -3  18       60.46       59.90     22.06 o 
   2  -3  18       18.87       20.33     13.84 o 
   3  -3  18        4.43       10.81     13.19 o 
   4  -3  18        2.57        3.68     12.54 o 
 -10  -2  18        4.33        1.95     15.35 o 
  -9  -2  18        4.78       19.68     19.03 o 
  -8  -2  18       33.78       32.22     20.33 o 
  -7  -2  18        4.09        6.83     11.25 o 
  -6  -2  18       29.01       36.69     12.83 o 
  -5  -2  18       14.73       21.87     11.69 o 
  -4  -2  18       39.67       44.22     13.39 o 
  -3  -2  18       57.91       64.80     15.44 o 
  -2  -2  18       35.78       46.76     13.65 o 
  -1  -2  18       33.42       32.95     12.36 o 
   0  -2  18        2.75        6.44      9.07 o 
   1  -2  18        2.22       -3.46      9.30 o 
   2  -2  18       26.22       24.00     13.62 o 
   3  -2  18        5.86        9.52     13.41 o 
   4  -2  18        6.80       14.92     13.62 o 
   5  -2  18        4.06       19.25     15.79 o 
 -10  -1  18        4.11        9.52     17.73 o 
  -9  -1  18       21.00       22.71     19.25 o 
  -8  -1  18        4.67        2.38     14.49 o 
  -7  -1  18       50.55       28.98     20.33 o 
  -6  -1  18       20.31       27.51     11.61 o 
  -5  -1  18       17.64       24.39     11.77 o 
  -4  -1  18       21.43       22.91     10.91 o 
  -3  -1  18       43.43       71.10     16.05 o 
  -2  -1  18       12.17        6.84      8.63 o 
  -1  -1  18       57.88       76.23     16.51 o 
   0  -1  18      345.80      331.30     37.84 o 
   1  -1  18      107.25      102.94     27.68 o 
   2  -1  18       13.84       16.00     12.98 o 
   3  -1  18        1.84       18.81     11.89 o 
   4  -1  18        2.43        7.79     11.03 o 
   5  -1  18        6.45       10.38     11.46 o 
  -9   0  18        9.70       20.54     18.81 o 
  -8   0  18       23.43       26.17     19.46 o 
  -7   0  18        0.51       26.60     20.76 o 
  -6   0  18       23.21       30.18     12.11 o 
  -5   0  18       25.83       21.92     11.92 o 
  -4   0  18      211.53      200.39     23.31 o 
  -3   0  18      102.78       98.96     17.73 o 
  -2   0  18       39.76       28.91     12.28 o 
  -1   0  18      432.18      428.40     41.09 o 
   0   0  18       36.02       21.84     16.22 o 
   1   0  18       21.43       19.68     17.08 o 
   2   0  18      135.66      119.81     28.55 o 
   3   0  18       30.98       30.06     16.44 o 
   4   0  18       23.03       15.35     12.54 o 
   5   0  18        1.98        5.62     11.68 o 
 -11   1  18        0.62       10.38     19.46 o 
 -10   1  18        4.11       12.98     19.90 o 
  -8   1  18        4.67       -1.73     13.84 o 
  -7   1  18       50.50       54.28     21.84 o 
  -6   1  18       20.31       18.38     17.08 o 
  -5   1  18       17.63       31.69     12.59 o 
  -4   1  18       21.40       28.34     12.13 o 
  -3   1  18       43.39       49.03     13.87 o 
  -2   1  18       12.18        9.95     14.27 o 
  -1   1  18       57.91       74.82     22.71 o 
   0   1  18      345.71      332.60     38.28 o 
   1   1  18      107.31      129.54     30.28 o 
   2   1  18       13.81        9.95     15.79 o 
   3   1  18        1.83       41.09     17.08 o 
   4   1  18        2.41       19.90     11.89 o 
   5   1  18        6.47        8.22     12.76 o 
 -10   2  18        4.33       27.03     14.92 o 
  -9   2  18        4.78       -0.22     10.16 o 
  -8   2  18       33.81       54.71     18.17 o 
  -7   2  18        4.09       -4.11     10.38 o 
  -6   2  18       28.98       16.91     10.15 o 
  -5   2  18       14.69       20.72     10.22 o 
  -4   2  18       39.61       36.76     17.08 o 
  -3   2  18       57.91       64.88     21.63 o 
  -2   2  18       35.83       58.39     20.11 o 
  -1   2  18       33.32       35.47     17.73 o 
   0   2  18        2.76       -4.33     10.60 o 
   1   2  18        2.23       10.60     13.84 o 
   2   2  18       26.18       24.44     17.30 o 
   3   2  18        5.84        4.33     11.68 o 
   4   2  18        6.83       10.81     11.46 o 
   5   2  18        4.07        4.76     12.54 o 
 -10   3  18        1.53        5.84     13.41 o 
  -9   3  18        6.60       20.33     12.11 o 
  -8   3  18        5.50       15.57     11.03 o 
  -7   3  18       19.75       44.77     17.73 o 
  -6   3  18       28.76       59.47     18.38 o 
  -4   3  18       15.77       22.49     14.71 o 
  -3   3  18       34.57       39.57     16.65 o 
  -2   3  18        9.15        8.87     12.33 o 
  -1   3  18       27.21       26.60     15.79 o 
   0   3  18       65.14       86.94     25.73 o 
   1   3  18       60.48       52.98     21.63 o 
   2   3  18       18.85        8.87     14.49 o 
   3   3  18        4.50       13.41     15.57 o 
   4   3  18        2.61        4.97     12.11 o 
  -9   4  18        0.35        7.14     11.89 o 
  -8   4  18        1.82       17.52     11.68 o 
  -7   4  18       40.60       49.31     17.52 o 
  -4   4  18       14.49       11.25     13.19 o 
  -3   4  18        1.31       14.06     12.76 o 
  -2   4  18        6.28       17.73     14.71 o 
  -1   4  18        6.86        8.87     13.19 o 
   0   4  18       54.45       45.85     17.95 o 
   1   4  18        6.51        5.84     14.27 o 
   2   4  18       11.85       24.00     16.22 o 
   3   4  18        1.13        4.11     15.57 o 
   4   4  18       26.14       11.46     15.79 o 
  -8   5  18        1.42       -1.95     10.38 o 
  -7   5  18        4.98       14.27     12.54 o 
  -3   5  18       27.13       14.71     15.35 o 
  -2   5  18        1.27        6.49     12.76 o 
  -1   5  18       36.67       27.68     16.44 o 
   0   5  18       17.55       15.14     15.57 o 
   1   5  18        3.40        6.27     11.25 o 
   2   5  18       14.22       16.65     17.95 o 
   3   5  18        1.53       11.68     14.27 o 
  -3   6  18        9.74       21.19     18.17 o 
  -2   6  18        8.49        9.30     14.27 o 
  -1   6  18       13.65       21.84     15.14 o 
   0   6  18       16.22       23.79     16.00 o 
   1   6  18        0.27        2.60     15.57 o 
  -2   7  18        6.87        5.62     18.17 o 
  -1   7  18        1.10       12.98     17.08 o 
  -6  -6  19        0.26       12.43     10.33 o 
  -5  -6  19        3.98        0.67     12.43 o 
  -4  -6  19        7.66        7.14      9.91 o 
  -3  -6  19       19.07       27.24     13.45 o 
  -2  -6  19        0.51        8.48     10.04 o 
  -1  -6  19       17.14       16.69     11.24 o 
   0  -6  19        2.23        4.24     10.38 o 
  -8  -5  19        3.72        8.09     13.21 o 
  -7  -5  19       20.15       28.46     13.45 o 
  -6  -5  19       24.18       36.26     14.95 o 
  -5  -5  19        2.11        0.48      7.67 o 
  -4  -5  19        0.30        2.76      8.24 o 
  -3  -5  19        7.32       13.94      9.84 o 
  -2  -5  19        3.84       11.43      9.68 o 
  -1  -5  19       16.63        9.97     10.59 o 
   0  -5  19        3.55        3.99      9.14 o 
   1  -5  19        4.26       12.02     10.34 o 
  -9  -4  19        0.25        0.65     16.22 o 
  -8  -4  19        3.80       16.81     13.07 o 
  -7  -4  19       11.16       13.85     13.84 o 
  -6  -4  19        2.96       -2.14      9.17 o 
  -5  -4  19       32.08       51.37     15.52 o 
  -4  -4  19        4.38       13.29      9.30 o 
  -3  -4  19        2.21       15.93      9.97 o 
  -2  -4  19        8.36       25.55     11.13 o 
  -1  -4  19       14.27       14.16      9.41 o 
   0  -4  19        9.31       15.64     10.67 o 
   1  -4  19        8.37        9.30     13.84 o 
   2  -4  19       21.20       10.60     15.57 o 
  -9  -3  19        2.53        0.00     14.92 o 
  -8  -3  19        0.58       -1.51     14.92 o 
  -7  -3  19       18.29       12.36     10.84 o 
  -6  -3  19       61.94       62.41     16.51 o 
  -5  -3  19        7.04        7.35      9.69 o 
  -4  -3  19        3.57        5.92      9.93 o 
  -3  -3  19       71.80       57.77     16.43 o 
  -2  -3  19       18.56       11.33      9.40 o 
  -1  -3  19       23.22       18.58     11.15 o 
   0  -3  19        0.04        7.69      9.34 o 
   1  -3  19        7.09       16.00     14.71 o 
   2  -3  19        1.06        5.62     11.25 o 
   3  -3  19       14.01       11.03     12.98 o 
 -10  -2  19        6.75        8.65     17.30 o 
  -9  -2  19        2.73        0.00     14.92 o 
  -8  -2  19        3.36        7.57     16.87 o 
  -7  -2  19        1.42       -7.91      9.42 o 
  -6  -2  19       12.08       11.23     10.91 o 
  -5  -2  19       11.11       22.52     11.70 o 
  -4  -2  19       13.56        2.31      9.23 o 
  -3  -2  19        1.75        7.98      9.62 o 
  -2  -2  19      164.46      147.35     25.30 o 
  -1  -2  19        8.59        7.29      9.39 o 
   0  -2  19        3.29        0.87     12.33 o 
   1  -2  19       29.72       37.63     18.38 o 
   2  -2  19        2.29       -1.51     10.60 o 
   3  -2  19       11.33       17.30     14.06 o 
   4  -2  19        2.31        4.76     13.41 o 
 -10  -1  19        1.35        0.43     20.54 o 
  -9  -1  19        7.89        2.60     16.87 o 
  -8  -1  19       14.54       14.49     18.17 o 
  -7  -1  19       12.24       10.81     16.87 o 
  -6  -1  19        2.76       -5.88      8.39 o 
  -5  -1  19       10.77       18.49     11.39 o 
  -4  -1  19       16.22       23.81     14.38 o 
  -3  -1  19       18.55       20.30     11.89 o 
  -2  -1  19       75.56       91.18     18.20 o 
  -1  -1  19       11.16       30.49     18.38 o 
   0  -1  19       10.22       -1.51     11.25 o 
   1  -1  19        2.60        7.79     14.06 o 
   2  -1  19        0.61       11.03     10.60 o 
   3  -1  19        1.22       25.73     15.14 o 
   4  -1  19        6.12        4.11     12.54 o 
  -9   0  19        0.09        0.65     18.60 o 
  -8   0  19        4.55       11.25     18.38 o 
  -7   0  19        0.09        6.27     16.87 o 
  -6   0  19       41.49       50.76     15.17 o 
  -5   0  19        8.63        8.71      9.84 o 
  -4   0  19        0.96        8.66      9.99 o 
  -3   0  19        0.76        6.68     10.09 o 
  -2   0  19        3.02        5.62     13.62 o 
  -1   0  19       70.39       90.61     26.17 o 
   0   0  19       36.54       37.63     20.33 o 
   1   0  19        2.46        6.06     12.98 o 
   2   0  19        0.74        5.19     11.03 o 
   3   0  19        2.07       17.73     12.33 o 
   4   0  19        2.85        3.03     10.38 o 
  -8   1  19       14.57        9.52     18.17 o 
  -7   1  19       12.26        4.76     16.00 o 
  -6   1  19        2.75        2.16     15.57 o 
  -5   1  19       10.76       19.50     12.13 o 
  -4   1  19       16.22       12.22     10.71 o 
  -3   1  19       18.56       28.76     16.87 o 
  -2   1  19       75.46       79.80     23.36 o 
  -1   1  19       11.14       13.84     18.38 o 
   0   1  19       10.16       12.33     15.14 o 
   1   1  19        2.63        1.30     11.89 o 
   2   1  19        0.62       -4.33     11.25 o 
   3   1  19        1.23       20.11     14.27 o 
   4   1  19        6.13       29.41     16.87 o 
 -10   2  19        6.75        4.11     19.68 o 
  -6   2  19       12.05       17.95     16.87 o 
  -5   2  19       11.09       18.45     11.79 o 
  -4   2  19       13.66        9.73     12.11 o 
  -3   2  19        1.75        4.76     12.33 o 
  -2   2  19      164.46      141.43     29.84 o 
  -1   2  19        8.57        2.16     13.62 o 
   0   2  19        3.26        3.46     12.54 o 
   1   2  19       29.73       17.08     17.73 o 
   2   2  19        2.27       -7.14     11.03 o 
   3   2  19       11.31       14.49     12.33 o 
   4   2  19        2.32        7.57     14.71 o 
  -9   3  19        2.53        0.22     14.06 o 
  -8   3  19        0.59       12.54     12.11 o 
  -7   3  19       18.28       28.11     15.35 o 
  -4   3  19        3.55        8.87     13.41 o 
  -3   3  19       71.76       73.74     22.06 o 
  -2   3  19       18.54       14.06     14.71 o 
  -1   3  19       23.21       22.49     16.00 o 
   0   3  19        0.04        6.27     13.84 o 
   1   3  19        7.08       16.65     15.35 o 
   2   3  19        1.04       10.60     13.62 o 
   3   3  19       13.97       10.60     17.52 o 
  -9   4  19        0.25        1.30     13.41 o 
  -8   4  19        3.79       22.71     14.92 o 
  -7   4  19       11.16       44.12     16.44 o 
  -4   4  19        4.37        5.19     14.49 o 
  -3   4  19        2.22        5.19     13.62 o 
  -2   4  19        8.38       10.60     13.41 o 
  -1   4  19       14.27       10.60     12.76 o 
   0   4  19        9.37        6.49     13.19 o 
   1   4  19        8.34       10.60     15.14 o 
   2   4  19       21.22       20.33     15.14 o 
  -8   5  19        3.72       20.33     16.22 o 
  -3   5  19        7.31        3.24     12.11 o 
  -2   5  19        3.84       14.49     14.06 o 
  -1   5  19       16.60       18.60     16.65 o 
   0   5  19        3.56        8.22     15.57 o 
   1   5  19        4.29        4.33     13.84 o 
  -2   6  19        0.51        4.33     15.14 o 
  -1   6  19       17.13       17.95     14.71 o 
   0   6  19        2.24        0.43     13.41 o 
  -6  -5  20        0.55        5.09     11.92 o 
  -5  -5  20        0.45       14.68     12.08 o 
  -4  -5  20       11.01       23.50     11.21 o 
  -3  -5  20        3.23       10.33      9.68 o 
  -2  -5  20       16.80       18.13     11.82 o 
  -1  -5  20       20.73       29.75     13.90 o 
   0  -5  20        1.03        7.67     11.32 o 
  -8  -4  20        4.70       10.81     18.81 o 
  -7  -4  20        3.94       -0.86     10.43 o 
  -6  -4  20       15.37       15.33     12.83 o 
  -5  -4  20        7.29        8.12     10.34 o 
  -4  -4  20        3.59       10.83      9.20 o 
  -3  -4  20       24.41       24.05     12.00 o 
  -2  -4  20        2.89       -1.69      8.62 o 
  -1  -4  20       21.25       28.72     13.04 o 
   0  -4  20        0.42        4.82      8.67 o 
   1  -4  20        8.30        9.52     14.49 o 
  -8  -3  20       19.80       16.44     21.19 o 
  -7  -3  20       13.92       12.21     11.92 o 
  -6  -3  20       12.07       12.88     11.46 o 
  -5  -3  20        2.18        8.71     10.28 o 
  -4  -3  20       19.10       10.24     10.11 o 
  -3  -3  20       25.76       33.21     14.07 o 
  -2  -3  20       30.20       30.97     12.31 o 
  -1  -3  20        1.83        0.56      8.38 o 
   0  -3  20       24.97       17.52     18.81 o 
   1  -3  20       17.06       26.82     18.17 o 
   2  -3  20        8.87       10.16     15.57 o 
  -9  -2  20       24.90       18.60     20.76 o 
  -8  -2  20        0.97       -0.43     16.87 o 
  -7  -2  20       19.58       -0.43     16.00 o 
  -6  -2  20        0.78       -0.29      9.91 o 
  -5  -2  20        5.77        7.09     11.03 o 
  -4  -2  20       12.71       -0.14     10.00 o 
  -3  -2  20        9.36       -4.37      9.25 o 
  -2  -2  20       33.84       32.23     13.91 o 
  -1  -2  20        7.03       21.20     11.19 o 
   0  -2  20        1.60        6.92     14.92 o 
   1  -2  20        1.18        2.16     10.16 o 
   2  -2  20        0.36        4.33     10.81 o 
  -9  -1  20        3.43       17.73     19.68 o 
  -8  -1  20       15.33       16.44     19.90 o 
  -7  -1  20        1.20        7.57     16.65 o 
  -6  -1  20       11.90        2.20      9.64 o 
  -5  -1  20       10.39       20.64     11.55 o 
  -4  -1  20        4.81        5.00      9.45 o 
  -3  -1  20        7.79        9.26     11.69 o 
  -2  -1  20      126.85      163.43     31.25 o 
  -1  -1  20       44.42       32.87     18.38 o 
   0  -1  20       17.30       18.38     17.52 o 
   1  -1  20       10.23       17.30     16.65 o 
   2  -1  20        3.46        5.62     13.62 o 
   3  -1  20        3.24       13.84     15.79 o 
  -9   0  20       80.19       84.77     31.36 o 
  -8   0  20        5.62       11.46     18.81 o 
  -7   0  20        2.82        5.84     17.73 o 
  -6   0  20        6.78       14.99     11.92 o 
  -5   0  20       36.41       23.84     14.23 o 
  -4   0  20       11.25       15.82     11.05 o 
  -3   0  20      291.45      248.02     27.83 o 
  -2   0  20      157.63      172.57     34.17 o 
  -1   0  20        1.25       13.41     16.44 o 
   0   0  20       19.82       15.79     14.71 o 
   1   0  20       12.96        5.84     14.27 o 
   2   0  20       30.10       48.66     17.95 o 
   3   0  20       14.32       13.62     13.84 o 
  -8   1  20       15.35        5.19     22.49 o 
  -7   1  20        1.21       18.38     18.60 o 
  -6   1  20       11.93       14.49     17.73 o 
  -5   1  20       10.39       21.40     11.38 o 
  -4   1  20        4.83        6.01     10.44 o 
  -3   1  20        7.78        9.95     15.35 o 
  -2   1  20      126.83      145.97     32.44 o 
  -1   1  20       44.40       54.93     22.49 o 
   0   1  20       17.23       19.90     16.00 o 
   1   1  20       10.22        2.81     14.92 o 
   2   1  20        3.47       19.68     17.08 o 
   3   1  20        3.23        0.00     12.98 o 
  -6   2  20        0.79        0.22     17.30 o 
  -5   2  20        5.77       12.54     14.49 o 
  -4   2  20       12.75        3.24     13.19 o 
  -3   2  20        9.36       11.25     13.84 o 
  -2   2  20       33.82       41.74     21.19 o 
  -1   2  20        7.03       18.81     16.22 o 
   0   2  20        1.60        1.30     13.62 o 
   1   2  20        1.18       16.44     14.06 o 
   2   2  20        0.36        9.30     14.49 o 
  -4   3  20       19.09       38.28     17.73 o 
  -3   3  20       25.75       28.33     17.08 o 
  -2   3  20       30.19       36.98     19.25 o 
  -1   3  20        1.82       18.60     17.73 o 
   0   3  20       24.94       11.68     14.92 o 
   1   3  20       17.06        4.11     14.06 o 
   2   3  20        8.87       -2.38     12.76 o 
  -8   4  20        4.70       24.65     22.71 o 
  -3   4  20       24.37       18.60     16.22 o 
  -2   4  20        2.89        3.03     13.41 o 
  -1   4  20       21.26       30.49     17.73 o 
   0   4  20        0.41       11.25     16.00 o 
   1   4  20        8.34       14.71     18.60 o 
  -3   5  20        3.25        2.38     16.00 o 
  -2   5  20       16.77       10.38     12.98 o 
  -1   5  20       20.71       14.49     16.65 o 
   0   5  20        1.02       11.89     19.03 o 
  -6  -4  21        2.17        4.69     12.03 o 
  -5  -4  21        6.90       14.98     12.25 o 
  -4  -4  21        1.68       -2.25      8.96 o 
  -3  -4  21        1.07        9.54     11.69 o 
  -2  -4  21       14.98       16.49     12.48 o 
  -1  -4  21        5.30       15.92     18.06 o 
  -7  -3  21        2.80        2.26     13.23 o 
  -6  -3  21        2.57        7.06     11.69 o 
  -5  -3  21        5.42        0.87     10.30 o 
  -4  -3  21        1.47        1.07     10.02 o 
  -3  -3  21        6.66       16.56     12.75 o 
  -2  -3  21        1.89       -4.09      8.80 o 
  -1  -3  21        8.18       14.61     10.84 o 
   0  -3  21       37.96       35.25     22.27 o 
  -8  -2  21        1.26       16.87     20.54 o 
  -7  -2  21       13.85       10.81     19.46 o 
  -6  -2  21       24.41       39.07     15.29 o 
  -5  -2  21        1.17       -0.39      9.75 o 
  -4  -2  21        0.49        5.20     11.37 o 
  -3  -2  21       16.81       25.80     13.76 o 
  -2  -2  21       12.15       17.67     11.92 o 
  -1  -2  21        3.46        2.16     14.71 o 
   0  -2  21        0.93       -5.19     12.98 o 
   1  -2  21       13.04        4.11     14.49 o 
  -8  -1  21        1.58       14.27     18.38 o 
  -7  -1  21       12.98       30.28     22.27 o 
  -6  -1  21        4.35        2.36     11.13 o 
  -5  -1  21       13.38       18.16     12.19 o 
  -4  -1  21       18.36       11.90     11.94 o 
  -3  -1  21       13.07       20.53     12.31 o 
  -2  -1  21        4.01        1.30     14.27 o 
  -1  -1  21        1.48        3.68     15.14 o 
   0  -1  21        3.19       22.49     17.95 o 
   1  -1  21        1.02        9.73     16.22 o 
  -8   0  21        0.11        7.79     18.38 o 
  -7   0  21       21.90       12.33     20.11 o 
  -6   0  21        0.29      -12.76     14.06 o 
  -5   0  21        6.38        3.69     10.43 o 
  -4   0  21       13.76       21.64     13.26 o 
  -3   0  21        0.36       -6.92     11.46 o 
  -2   0  21       56.67       36.98     19.90 o 
  -1   0  21        1.96       -6.92     12.98 o 
   0   0  21        8.38       16.22     16.22 o 
   1   0  21        0.89        9.73     16.44 o 
   2   0  21        0.30       -4.54     13.62 o 
  -7   1  21       12.99       26.60     23.36 o 
  -6   1  21        4.33       16.65     20.33 o 
  -5   1  21       13.38       11.82     13.73 o 
  -4   1  21       18.36       35.47     17.95 o 
  -3   1  21       13.07       22.27     18.17 o 
  -2   1  21        4.00        6.70     17.52 o 
  -1   1  21        1.49        1.30     14.27 o 
   0   1  21        3.18        4.97     14.71 o 
   1   1  21        1.01       -0.87     15.35 o 
  -4   2  21        0.49        4.11     14.49 o 
  -3   2  21       16.85       -0.87     12.11 o 
  -2   2  21       12.17       30.28     19.03 o 
  -1   2  21        3.43        9.52     13.84 o 
   0   2  21        0.93       10.81     16.22 o 
   1   2  21       13.04       16.44     18.38 o 
  -4   3  21        1.47       -0.87     14.06 o 
  -3   3  21        6.67       29.41     18.60 o 
  -2   3  21        1.90       15.35     15.79 o 
  -1   3  21        8.18       12.11     15.35 o 
   0   3  21       37.97       21.84     17.52 o 
  -3   4  21        1.07        4.33     16.87 o 
  -2   4  21       15.02       32.22     19.25 o 
  -1   4  21        5.31       15.79     16.87 o 
  -5  -3  22        2.57        0.38     10.98 o 
  -4  -3  22        1.87        5.95     11.59 o 
  -3  -3  22        5.64       12.63     12.05 o 
  -2  -3  22       19.81       28.54     14.81 o 
  -6  -2  22       25.37       30.54     14.81 o 
  -5  -2  22        7.33        7.59     11.47 o 
  -4  -2  22       36.19       24.24     14.22 o 
  -3  -2  22        2.23       -3.22      9.97 o 
  -2  -2  22        3.93       -3.96     11.15 o 
  -1  -2  22        5.45        9.30     17.30 o 
  -7  -1  22        0.64       12.54     19.03 o 
  -6  -1  22       16.11       16.44     15.27 o 
  -5  -1  22       12.71       12.71     13.02 o 
  -4  -1  22       26.61       37.08     15.23 o 
  -3  -1  22       26.68       20.53     12.15 o 
  -2  -1  22        0.11       -1.95     15.35 o 
  -1  -1  22       58.16       43.25     22.06 o 
   0  -1  22       23.41       38.28     23.14 o 
  -7   0  22       40.50       56.88     29.63 o 
  -6   0  22        6.70       -6.27     16.22 o 
  -5   0  22        1.83        1.70     10.65 o 
  -4   0  22       47.72       43.40     19.25 o 
  -3   0  22      105.89       63.15     23.79 o 
  -2   0  22       19.83       22.92     17.73 o 
  -1   0  22        0.84       -5.62     14.71 o 
   0   0  22      104.54      104.45     31.36 o 
  -7   1  22        0.64       -7.57     17.52 o 
  -6   1  22       16.10       23.57     24.22 o 
  -5   1  22       12.71       21.36     14.28 o 
  -4   1  22       26.58       59.47     23.36 o 
  -3   1  22       26.72       40.01     20.33 o 
  -2   1  22        0.11        4.11     14.49 o 
  -1   1  22       58.20       72.01     26.38 o 
   0   1  22       23.40       24.87     20.98 o 
  -4   2  22       36.21       27.25     21.41 o 
  -3   2  22        2.22       14.49     16.87 o 
  -2   2  22        3.92       14.49     17.08 o 
  -1   2  22        5.45        5.62     15.35 o 
  -4   3  22        1.86        2.60     18.17 o 
  -3   3  22        5.64       10.38     17.30 o 
  -2   3  22       19.78       24.87     19.03 o 
  -4   0  23        8.25       -2.60     16.87 o 
                                                 
